# Supplementary material for: (E)-1-[4-(Hex­yloxy)phen­yl]-3-(3-hy­droxy­phen­yl)prop-2-en-1-one
Source: Acta Crystallogr Sect E Struct Rep Online. 2010 Nov 24;66(Pt 12):o3275–6. doi: 10.1107/S1600536810047768 (PMC3011598; doi:10.1107/S1600536810047768)
Supplement: Supplementary file 1 [file e-66-o3275-sup1.cif]

##############################################################################
###                                                                        ###
###        Electronic paper (Acta Crystallographica Section E)             ###
###                                                                        ###
##############################################################################
#                                                                            #
# This CIF contains the data in a paper accepted for publication in Acta     #
# Crystallographica Section E. It conforms to the requirements of Notes      #
# for Authors for Section E, and has been peer reviewed under the auspices   #
# of the IUCr Commission on Journals.                                        #
#                                                                            #
# Full details of the Crystallographic Information File format               #
# are given in the paper "The Crystallographic Information File (CIF):       #
# a New Standard Archive File for Crystallography" by S. R. Hall, F. H.      #
# Allen and I. D. Brown [Acta Cryst. (1991), A47, 655-685].                  #
#                                                                            #
# The current version of the core CIF dictionary is obtainable from          #
# ftp://ftp.iucr.org/pub/cif_core.dic. The current version number is 2.4.    #
#                                                                            #
# Software is freely available for graphical display of the structure(s) in  #
# this CIF.  For information consult the CIF home page http://www.iucr.org/  #
# cif/home.html                                                              #
#                                                                            #
# This file may be used for bona fide research purposes within the           #
# scientific community so long as proper attribution is given to the journal # 
# article from which it was obtained.                                        #
#                                                                            #
##############################################################################
                                             
data_global
_audit_creation_method     'form.cif (version 2.0)'
_journal_data_validation_number     ?
_journal_date_recd_electronic     2010-11-16
_journal_date_accepted     2010-11-17
_journal_name_full     'Acta Crystallographica, Section E'
_journal_year     2010
_journal_volume     66
_journal_issue     12
_journal_page_first     o3275
_journal_page_last     o3276
_journal_paper_category     QO
_journal_coeditor_code     HB5741
_publ_contact_author_name     'Ibrahim Abdul Razak'
_publ_contact_author_address
;
      X-ray Crystallography Unit
      School of Physics
      Universiti Sains Malaysia
      11800 USM, Penang
      MALAYSIA
;
_publ_contact_author_email     'arazaki@usm.my'
_publ_contact_author_fax     '604 6579150'
_publ_contact_author_phone     '604 6535123'
_publ_section_title
;
(<i>E</i>)-1-[4-(Hexyloxy)phenyl]-3-(3-hydroxyphenyl)prop-2-en-1-one
;
loop_
    _publ_author_name
    _publ_author_footnote
    _publ_author_address
    'Zainab Ngaini' ?
;     Department of Chemistry
      Faculty of Resource Science and Technology
      Universiti Malaysia Sarawak
      94300 Kota Samarahan, Sarawak
      Malaysia
;
    'Siti Muhaini Haris Fadzillah' ?
;     Department of Chemistry
      Faculty of Resource Science and Technology
      Universiti Malaysia Sarawak
      94300 Kota Samarahan, Sarawak
      Malaysia
;
    'Hasnain Hussain' ?
;     Department of Molecular Biology
      Faculty of Resource Science and Technology
      Universiti Malaysia Sarawak
      94300 Kota Samarahan, Sarawak
      Malaysia
;
    'Ibrahim Abdul Razak'
;
Thomson Reuters ResearcherID: A-5599-2009.
;
;     X-ray Crystallography Unit
      School of Physics
      Universiti Sains Malaysia
      11800 USM, Penang
      Malaysia
;
    'Hoong-Kun Fun'
;
Additional correspondence, e-mail: hkfun@usm.my.
Thomson Reuters ResearcherID: A-3561-2009.
;
;
      X-ray Crystallography Unit
      School of Physics
      Universiti Sains Malaysia
      11800 USM, Penang
      Malaysia
;
data_I
_audit_creation_method     SHELXL-97
_chemical_name_systematic
;
(<i>E</i>)-1-[4-(Hexyloxy)phenyl]-3-(3-hydroxyphenyl)prop-2-en-1-one
;
_chemical_name_common     ?
_chemical_formula_moiety     'C21 H24 O3'
_chemical_formula_sum     'C21 H24 O3'
_chemical_formula_iupac     'C21 H24 O3'
_chemical_formula_weight     324.40
_chemical_melting_point     ?
_symmetry_cell_setting     triclinic
_symmetry_space_group_name_H-M     'P -1'
_symmetry_space_group_name_Hall     '-P 1'
loop_
    _symmetry_equiv_pos_as_xyz
    'x, y, z'
    '-x, -y, -z'
_cell_length_a     7.6053(3)
_cell_length_b     13.7328(5)
_cell_length_c     17.3769(7)
_cell_angle_alpha     105.226(2)
_cell_angle_beta     93.740(2)
_cell_angle_gamma     93.038(2)
_cell_volume     1742.80(12)
_cell_formula_units_Z     4
_cell_measurement_reflns_used     9989
_cell_measurement_theta_min     2.69
_cell_measurement_theta_max     31.50
_cell_measurement_temperature     100
_exptl_crystal_description     'plate'
_exptl_crystal_colour     'colourless'
_exptl_crystal_size_max     0.767
_exptl_crystal_size_mid     0.438
_exptl_crystal_size_min     0.121
_exptl_crystal_density_diffrn     1.236
_exptl_crystal_density_meas     ?
_exptl_crystal_density_method     'not measured'
_exptl_crystal_F_000     696
_exptl_absorpt_coefficient_mu     0.081
_exptl_absorpt_correction_type     multi-scan
_exptl_absorpt_process_details     '(SADABS; Bruker, 2005)'
_exptl_absorpt_correction_T_min     0.940
_exptl_absorpt_correction_T_max     0.990
_exptl_special_details
;
The crystal was placed in the cold stream of an Oxford Cryosystems Cobra
open-flow nitrogen cryostat (Cosier & Glazer, 1986) operating at 100.0(1) K.
;
_diffrn_ambient_temperature     100
_diffrn_radiation_type     'MoK\a'
_diffrn_radiation_wavelength     0.71073
_diffrn_radiation_source     'sealed tube'
_diffrn_radiation_monochromator     'graphite'
_diffrn_measurement_device_type     'Bruker SMART APEXII CCD'
_diffrn_measurement_method     '\p and \w'
_diffrn_detector_area_resol_mean     ?
_diffrn_reflns_number     36519
_diffrn_reflns_av_R_equivalents     0.0361
_diffrn_reflns_av_sigmaI/netI     0.0491
_diffrn_reflns_theta_min     1.22
_diffrn_reflns_theta_max     30.00
_diffrn_reflns_theta_full     30.00
_diffrn_measured_fraction_theta_max     0.987
_diffrn_measured_fraction_theta_full     0.987
_diffrn_reflns_limit_h_min     -10
_diffrn_reflns_limit_h_max     10
_diffrn_reflns_limit_k_min     -19
_diffrn_reflns_limit_k_max     19
_diffrn_reflns_limit_l_min     -24
_diffrn_reflns_limit_l_max     23
_diffrn_standards_number     0
_diffrn_standards_interval_count     ?
_diffrn_standards_interval_time     ?
_diffrn_standards_decay_%     ?
_refine_special_details
;
Refinement of <i>F</i>^2^ against ALL reflections. The weighted <i>R</i>-factor
<i>wR</i> and goodness of fit <i>S</i> are based on <i>F</i>^2^, conventional
<i>R</i>-factors <i>R</i> are based on <i>F</i>, with <i>F</i> set to zero for
negative <i>F</i>^2^. The threshold expression of <i>F</i>^2^ >
\s(<i>F</i>^2^) is used only for calculating <i>R</i>-factors(gt) <i>etc</i>.
and is not relevant to the choice of reflections for refinement.
<i>R</i>-factors based on <i>F</i>^2^ are statistically about twice as large
as those based on <i>F</i>, and <i>R</i>- factors based on ALL data will be
even larger.
;
_reflns_number_total     10044
_reflns_number_gt     6371
_reflns_threshold_expression     I>2\s(I)
_refine_ls_structure_factor_coef     Fsqd
_refine_ls_matrix_type     full
_refine_ls_R_factor_all     0.1035
_refine_ls_R_factor_gt     0.0596
_refine_ls_wR_factor_gt     0.1480
_refine_ls_wR_factor_ref     0.1883
_refine_ls_goodness_of_fit_ref     1.035
_refine_ls_restrained_S_all     1.035
_refine_ls_number_reflns     10044
_refine_ls_number_parameters     443
_refine_ls_number_restraints     0
_refine_ls_hydrogen_treatment     mixed
_refine_ls_weighting_scheme     calc
_refine_ls_weighting_details
         'calc w=1/[\s^2^(Fo^2^)+(0.0965P)^2^+0.6952P] where P=(Fo^2^+2Fc^2^)/3'
_atom_sites_solution_hydrogens     geom
_atom_sites_solution_primary     direct
_atom_sites_solution_secondary     difmap
_refine_ls_shift/su_max     0.000
_refine_ls_shift/su_mean     0.000
_refine_diff_density_max     0.660
_refine_diff_density_min     -0.283
_refine_ls_extinction_method     none
_refine_ls_extinction_coef     ?
loop_
    _atom_type_symbol
    _atom_type_description
    _atom_type_scat_dispersion_real
    _atom_type_scat_dispersion_imag
    _atom_type_scat_source
    'C' 'C' 0.0033 0.0016
                         'International Tables Vol C Tables 4.2.6.8 and 6.1.1.4'
    'H' 'H' 0.0000 0.0000
                         'International Tables Vol C Tables 4.2.6.8 and 6.1.1.4'
    'O' 'O' 0.0106 0.0060
                         'International Tables Vol C Tables 4.2.6.8 and 6.1.1.4'
_computing_data_collection     'APEX2 (Bruker, 2005)'
_computing_cell_refinement     'APEX2 (Bruker, 2005)'
_computing_data_reduction     'SAINT (Bruker, 2005)'
_computing_structure_solution     'SHELXTL (Sheldrick, 2008)'
_computing_structure_refinement     'SHELXTL (Sheldrick, 2008)'
_computing_molecular_graphics     'SHELXTL (Sheldrick, 2008)'
_computing_publication_material     'SHELXTL (Sheldrick, 2008)'
loop_
    _atom_site_type_symbol
    _atom_site_label
    _atom_site_fract_x
    _atom_site_fract_y
    _atom_site_fract_z
    _atom_site_U_iso_or_equiv
    _atom_site_adp_type
    _atom_site_calc_flag
    _atom_site_refinement_flags
    _atom_site_occupancy
    _atom_site_disorder_assembly
    _atom_site_disorder_group
    O O1A -0.04558(17) -0.32446(10) 0.74767(8) 0.0222(3) Uani d . 1 . .
    O O2A 0.17874(17) 0.08611(9) 0.57096(7) 0.0229(3) Uani d . 1 . .
    O O3A 0.49336(16) 0.12151(8) 0.24926(7) 0.0193(3) Uani d . 1 . .
    C C1A 0.0626(2) -0.22051(13) 0.66575(10) 0.0177(3) Uani d . 1 . .
    H H1AA 0.0344 -0.1623 0.7027 0.021 Uiso calc R 1 . .
    C C2A 0.0299(2) -0.31450(13) 0.68046(10) 0.0181(3) Uani d . 1 . .
    C C3A 0.0749(2) -0.40150(13) 0.62610(11) 0.0214(4) Uani d . 1 . .
    H H3AA 0.0551 -0.4644 0.6360 0.026 Uiso calc R 1 . .
    C C4A 0.1498(2) -0.39383(13) 0.55681(11) 0.0226(4) Uani d . 1 . .
    H H4AA 0.1800 -0.4521 0.5204 0.027 Uiso calc R 1 . .
    C C5A 0.1801(2) -0.30062(13) 0.54114(11) 0.0204(4) Uani d . 1 . .
    H H5AA 0.2286 -0.2967 0.4942 0.025 Uiso calc R 1 . .
    C C6A 0.1373(2) -0.21258(12) 0.59617(10) 0.0173(3) Uani d . 1 . .
    C C7A 0.1628(2) -0.11143(13) 0.58357(10) 0.0185(3) Uani d . 1 . .
    H H7AA 0.1380 -0.0577 0.6257 0.022 Uiso calc R 1 . .
    C C8A 0.2170(2) -0.08706(12) 0.51938(11) 0.0177(3) Uani d . 1 . .
    H H8AA 0.2481 -0.1376 0.4763 0.021 Uiso calc R 1 . .
    C C9A 0.2285(2) 0.01929(12) 0.51567(10) 0.0161(3) Uani d . 1 . .
    C C10A 0.2985(2) 0.04561(12) 0.44537(10) 0.0157(3) Uani d . 1 . .
    C C11A 0.3666(2) -0.02568(12) 0.38269(10) 0.0170(3) Uani d . 1 . .
    H H11A 0.3692 -0.0926 0.3847 0.020 Uiso calc R 1 . .
    C C12A 0.4293(2) 0.00219(12) 0.31843(10) 0.0178(3) Uani d . 1 . .
    H H12A 0.4733 -0.0459 0.2773 0.021 Uiso calc R 1 . .
    C C13A 0.4270(2) 0.10263(12) 0.31485(10) 0.0160(3) Uani d . 1 . .
    C C14A 0.3598(2) 0.17511(12) 0.37613(10) 0.0174(3) Uani d . 1 . .
    H H14A 0.3576 0.2420 0.3739 0.021 Uiso calc R 1 . .
    C C15A 0.2965(2) 0.14575(12) 0.44015(10) 0.0177(3) Uani d . 1 . .
    H H15A 0.2513 0.1938 0.4809 0.021 Uiso calc R 1 . .
    C C16A 0.5117(2) 0.22438(12) 0.24321(11) 0.0180(3) Uani d . 1 . .
    H H16A 0.5771 0.2680 0.2906 0.022 Uiso calc R 1 . .
    H H16B 0.3967 0.2500 0.2370 0.022 Uiso calc R 1 . .
    C C17A 0.6112(2) 0.21984(12) 0.17017(10) 0.0176(3) Uani d . 1 . .
    H H17A 0.5423 0.1760 0.1239 0.021 Uiso calc R 1 . .
    H H17B 0.7215 0.1893 0.1765 0.021 Uiso calc R 1 . .
    C C18A 0.6523(2) 0.32204(13) 0.15368(11) 0.0205(4) Uani d . 1 . .
    H H18A 0.7172 0.3677 0.2003 0.025 Uiso calc R 1 . .
    H H18B 0.5429 0.3514 0.1433 0.025 Uiso calc R 1 . .
    C C19A 0.7623(2) 0.30938(13) 0.08122(11) 0.0212(4) Uani d . 1 . .
    H H19A 0.8531 0.2637 0.0855 0.025 Uiso calc R 1 . .
    H H19B 0.6862 0.2780 0.0331 0.025 Uiso calc R 1 . .
    C C20A 0.8507(3) 0.40815(13) 0.07228(12) 0.0250(4) Uani d . 1 . .
    H H20A 0.9201 0.4423 0.1218 0.030 Uiso calc R 1 . .
    H H20B 0.9308 0.3924 0.0302 0.030 Uiso calc R 1 . .
    C C21A 0.7195(3) 0.47918(15) 0.05250(15) 0.0370(5) Uani d . 1 . .
    H H21A 0.7821 0.5388 0.0463 0.056 Uiso calc R 1 . .
    H H21B 0.6432 0.4978 0.0951 0.056 Uiso calc R 1 . .
    H H21C 0.6500 0.4459 0.0036 0.056 Uiso calc R 1 . .
    O O1B 1.03690(18) 1.26874(10) -0.36389(8) 0.0221(3) Uani d . 1 . .
    O O2B 0.92123(17) 0.87058(9) -0.16144(8) 0.0234(3) Uani d . 1 . .
    O O3B 0.58649(17) 0.83300(9) 0.15508(7) 0.0211(3) Uani d . 1 . .
    C C1B 0.9824(2) 1.17003(12) -0.27030(10) 0.0167(3) Uani d . 1 . .
    H H1BA 1.0148 1.1119 -0.3061 0.020 Uiso calc R 1 . .
    C C2B 0.9882(2) 1.26135(12) -0.29143(10) 0.0167(3) Uani d . 1 . .
    C C3B 0.9418(2) 1.34888(12) -0.23752(11) 0.0183(3) Uani d . 1 . .
    H H3BA 0.9450 1.4101 -0.2511 0.022 Uiso calc R 1 . .
    C C4B 0.8907(2) 1.34372(13) -0.16302(11) 0.0192(4) Uani d . 1 . .
    H H4BA 0.8612 1.4022 -0.1268 0.023 Uiso calc R 1 . .
    C C5B 0.8830(2) 1.25322(13) -0.14194(10) 0.0182(3) Uani d . 1 . .
    H H5BA 0.8477 1.2511 -0.0921 0.022 Uiso calc R 1 . .
    C C6B 0.9286(2) 1.16495(12) -0.19592(10) 0.0164(3) Uani d . 1 . .
    C C7B 0.9226(2) 1.06597(12) -0.17862(10) 0.0182(3) Uani d . 1 . .
    H H7BA 0.9728 1.0146 -0.2148 0.022 Uiso calc R 1 . .
    C C8B 0.8539(2) 1.04076(12) -0.11739(10) 0.0175(3) Uani d . 1 . .
    H H8BA 0.8028 1.0893 -0.0792 0.021 Uiso calc R 1 . .
    C C9B 0.8582(2) 0.93598(12) -0.10954(10) 0.0165(3) Uani d . 1 . .
    C C10B 0.7870(2) 0.90971(12) -0.03963(10) 0.0156(3) Uani d . 1 . .
    C C11B 0.7199(2) 0.98105(12) 0.02337(11) 0.0176(3) Uani d . 1 . .
    H H11B 0.7202 1.0483 0.0221 0.021 Uiso calc R 1 . .
    C C12B 0.6538(2) 0.95274(12) 0.08697(11) 0.0184(3) Uani d . 1 . .
    H H12B 0.6102 1.0008 0.1282 0.022 Uiso calc R 1 . .
    C C13B 0.6525(2) 0.85191(12) 0.08946(10) 0.0168(3) Uani d . 1 . .
    C C14B 0.7172(2) 0.77927(12) 0.02725(10) 0.0169(3) Uani d . 1 . .
    H H14B 0.7155 0.7119 0.0284 0.020 Uiso calc R 1 . .
    C C15B 0.7835(2) 0.80879(12) -0.03580(10) 0.0170(3) Uani d . 1 . .
    H H15B 0.8270 0.7605 -0.0769 0.020 Uiso calc R 1 . .
    C C16B 0.5958(2) 0.73389(12) 0.16826(10) 0.0171(3) Uani d . 1 . .
    H H16C 0.7150 0.7123 0.1638 0.020 Uiso calc R 1 . .
    H H16D 0.5163 0.6847 0.1294 0.020 Uiso calc R 1 . .
    C C17B 0.5415(2) 0.74426(12) 0.25178(10) 0.0169(3) Uani d . 1 . .
    H H17C 0.4226 0.7665 0.2545 0.020 Uiso calc R 1 . .
    H H17D 0.6192 0.7965 0.2888 0.020 Uiso calc R 1 . .
    C C18B 0.5463(2) 0.64715(12) 0.27882(10) 0.0178(3) Uani d . 1 . .
    H H18C 0.6643 0.6236 0.2758 0.021 Uiso calc R 1 . .
    H H18D 0.4655 0.5950 0.2435 0.021 Uiso calc R 1 . .
    C C19B 0.4938(2) 0.66626(13) 0.36472(11) 0.0203(4) Uani d . 1 . .
    H H19C 0.5558 0.7288 0.3968 0.024 Uiso calc R 1 . .
    H H19D 0.3683 0.6756 0.3647 0.024 Uiso calc R 1 . .
    C C20B 0.5329(3) 0.58199(14) 0.40434(12) 0.0244(4) Uani d . 1 . .
    H H20C 0.6577 0.5709 0.4029 0.029 Uiso calc R 1 . .
    H H20D 0.5080 0.6038 0.4601 0.029 Uiso calc R 1 . .
    C C21B 0.4270(3) 0.48291(15) 0.36512(14) 0.0372(5) Uani d . 1 . .
    H H21D 0.4515 0.4347 0.3950 0.056 Uiso calc R 1 . .
    H H21E 0.4590 0.4574 0.3114 0.056 Uiso calc R 1 . .
    H H21F 0.3032 0.4937 0.3642 0.056 Uiso calc R 1 . .
    H H1OB 1.074(3) 1.212(2) -0.3885(16) 0.045(7) Uiso d . 1 . .
    H H1OA -0.063(4) -0.261(2) 0.7782(18) 0.062(9) Uiso d . 1 . .
loop_
    _atom_site_aniso_label
    _atom_site_aniso_U_11
    _atom_site_aniso_U_22
    _atom_site_aniso_U_33
    _atom_site_aniso_U_12
    _atom_site_aniso_U_13
    _atom_site_aniso_U_23
    O1A 0.0294(7) 0.0205(6) 0.0194(7) 0.0003(5) 0.0103(5) 0.0085(5)
    O2A 0.0319(7) 0.0226(6) 0.0166(6) 0.0068(5) 0.0104(5) 0.0066(5)
    O3A 0.0281(6) 0.0133(5) 0.0186(6) 0.0005(5) 0.0095(5) 0.0064(5)
    C1A 0.0193(8) 0.0183(8) 0.0157(8) 0.0027(6) 0.0036(7) 0.0042(6)
    C2A 0.0165(8) 0.0234(8) 0.0166(8) 0.0005(6) 0.0046(7) 0.0084(7)
    C3A 0.0251(9) 0.0183(8) 0.0226(9) 0.0005(7) 0.0050(7) 0.0082(7)
    C4A 0.0278(9) 0.0188(8) 0.0213(9) 0.0044(7) 0.0076(7) 0.0036(7)
    C5A 0.0248(9) 0.0226(8) 0.0161(8) 0.0035(7) 0.0071(7) 0.0074(7)
    C6A 0.0177(8) 0.0205(8) 0.0149(8) 0.0013(6) 0.0016(6) 0.0069(6)
    C7A 0.0208(8) 0.0200(8) 0.0162(8) 0.0035(6) 0.0044(7) 0.0063(6)
    C8A 0.0181(8) 0.0178(8) 0.0174(8) 0.0023(6) 0.0047(7) 0.0041(6)
    C9A 0.0145(7) 0.0189(8) 0.0153(8) 0.0018(6) 0.0012(6) 0.0050(6)
    C10A 0.0146(7) 0.0183(8) 0.0148(8) 0.0011(6) 0.0018(6) 0.0055(6)
    C11A 0.0196(8) 0.0142(7) 0.0175(8) 0.0016(6) 0.0027(7) 0.0044(6)
    C12A 0.0218(8) 0.0147(7) 0.0163(8) 0.0022(6) 0.0051(7) 0.0020(6)
    C13A 0.0150(7) 0.0181(8) 0.0154(8) -0.0005(6) 0.0024(6) 0.0052(6)
    C14A 0.0188(8) 0.0153(7) 0.0191(9) 0.0009(6) 0.0040(7) 0.0060(6)
    C15A 0.0189(8) 0.0164(8) 0.0170(8) 0.0023(6) 0.0030(7) 0.0026(6)
    C16A 0.0211(8) 0.0141(7) 0.0202(9) 0.0004(6) 0.0040(7) 0.0069(6)
    C17A 0.0205(8) 0.0166(8) 0.0174(8) -0.0009(6) 0.0031(7) 0.0074(6)
    C18A 0.0257(9) 0.0183(8) 0.0197(9) -0.0003(7) 0.0049(7) 0.0084(7)
    C19A 0.0253(9) 0.0193(8) 0.0206(9) -0.0003(7) 0.0061(7) 0.0072(7)
    C20A 0.0312(10) 0.0228(9) 0.0217(9) -0.0054(7) 0.0058(8) 0.0076(7)
    C21A 0.0494(13) 0.0252(10) 0.0437(13) 0.0081(9) 0.0132(11) 0.0185(9)
    O1B 0.0327(7) 0.0212(6) 0.0153(6) 0.0026(5) 0.0076(5) 0.0087(5)
    O2B 0.0343(7) 0.0193(6) 0.0187(7) 0.0042(5) 0.0120(6) 0.0062(5)
    O3B 0.0329(7) 0.0158(6) 0.0195(6) 0.0054(5) 0.0142(5) 0.0096(5)
    C1B 0.0182(8) 0.0162(7) 0.0160(8) 0.0008(6) 0.0042(6) 0.0042(6)
    C2B 0.0177(8) 0.0202(8) 0.0138(8) -0.0003(6) 0.0023(6) 0.0073(6)
    C3B 0.0213(8) 0.0156(8) 0.0200(9) -0.0007(6) 0.0032(7) 0.0082(6)
    C4B 0.0210(8) 0.0167(8) 0.0198(9) 0.0007(6) 0.0047(7) 0.0040(6)
    C5B 0.0202(8) 0.0208(8) 0.0149(8) 0.0003(6) 0.0058(7) 0.0065(6)
    C6B 0.0155(7) 0.0189(8) 0.0163(8) -0.0001(6) 0.0028(6) 0.0074(6)
    C7B 0.0219(8) 0.0171(8) 0.0167(8) 0.0013(6) 0.0052(7) 0.0057(6)
    C8B 0.0213(8) 0.0169(8) 0.0159(8) 0.0013(6) 0.0052(7) 0.0062(6)
    C9B 0.0171(8) 0.0186(8) 0.0148(8) -0.0002(6) 0.0027(6) 0.0058(6)
    C10B 0.0152(7) 0.0181(8) 0.0152(8) -0.0002(6) 0.0025(6) 0.0072(6)
    C11B 0.0207(8) 0.0150(7) 0.0188(8) 0.0028(6) 0.0040(7) 0.0067(6)
    C12B 0.0231(8) 0.0158(8) 0.0181(9) 0.0045(6) 0.0073(7) 0.0056(6)
    C13B 0.0164(8) 0.0191(8) 0.0170(8) 0.0009(6) 0.0048(6) 0.0075(6)
    C14B 0.0192(8) 0.0144(7) 0.0193(8) 0.0022(6) 0.0061(7) 0.0071(6)
    C15B 0.0184(8) 0.0171(8) 0.0163(8) 0.0024(6) 0.0040(6) 0.0053(6)
    C16B 0.0208(8) 0.0149(7) 0.0179(8) 0.0021(6) 0.0053(7) 0.0077(6)
    C17B 0.0196(8) 0.0162(8) 0.0162(8) 0.0008(6) 0.0054(6) 0.0060(6)
    C18B 0.0224(8) 0.0172(8) 0.0166(8) 0.0018(6) 0.0066(7) 0.0080(6)
    C19B 0.0261(9) 0.0193(8) 0.0175(9) 0.0018(7) 0.0054(7) 0.0076(7)
    C20B 0.0301(10) 0.0255(9) 0.0228(9) 0.0053(7) 0.0081(8) 0.0137(7)
    C21B 0.0598(15) 0.0233(10) 0.0336(12) -0.0012(9) 0.0109(11) 0.0155(9)
_geom_special_details
;
All e.s.d.'s (except the e.s.d. in the dihedral angle between two l.s. planes)
are estimated using the full covariance matrix. The cell e.s.d.'s are taken
into account individually in the estimation of e.s.d.'s in distances, angles
and torsion angles; correlations between e.s.d.'s in cell parameters are only
used when they are defined by crystal symmetry. An approximate (isotropic)
treatment of cell e.s.d.'s is used for estimating e.s.d.'s involving l.s.
planes.
;
loop_
    _geom_bond_atom_site_label_1
    _geom_bond_atom_site_label_2
    _geom_bond_site_symmetry_2
    _geom_bond_distance
    _geom_bond_publ_flag
    O1A C2A . 1.369(2) ?
    O1A H1OA . 0.92(3) ?
    O2A C9A . 1.237(2) ?
    O3A C13A . 1.355(2) ?
    O3A C16A . 1.4440(19) ?
    C1A C2A . 1.393(2) ?
    C1A C6A . 1.396(2) ?
    C1A H1AA . 0.9300 ?
    C2A C3A . 1.389(2) ?
    C3A C4A . 1.391(3) ?
    C3A H3AA . 0.9300 ?
    C4A C5A . 1.388(2) ?
    C4A H4AA . 0.9300 ?
    C5A C6A . 1.399(2) ?
    C5A H5AA . 0.9300 ?
    C6A C7A . 1.467(2) ?
    C7A C8A . 1.330(2) ?
    C7A H7AA . 0.9300 ?
    C8A C9A . 1.477(2) ?
    C8A H8AA . 0.9300 ?
    C9A C10A . 1.484(2) ?
    C10A C15A . 1.403(2) ?
    C10A C11A . 1.407(2) ?
    C11A C12A . 1.377(2) ?
    C11A H11A . 0.9300 ?
    C12A C13A . 1.398(2) ?
    C12A H12A . 0.9300 ?
    C13A C14A . 1.398(2) ?
    C14A C15A . 1.384(2) ?
    C14A H14A . 0.9300 ?
    C15A H15A . 0.9300 ?
    C16A C17A . 1.509(2) ?
    C16A H16A . 0.9700 ?
    C16A H16B . 0.9700 ?
    C17A C18A . 1.525(2) ?
    C17A H17A . 0.9700 ?
    C17A H17B . 0.9700 ?
    C18A C19A . 1.534(2) ?
    C18A H18A . 0.9700 ?
    C18A H18B . 0.9700 ?
    C19A C20A . 1.531(2) ?
    C19A H19A . 0.9700 ?
    C19A H19B . 0.9700 ?
    C20A C21A . 1.517(3) ?
    C20A H20A . 0.9700 ?
    C20A H20B . 0.9700 ?
    C21A H21A . 0.9600 ?
    C21A H21B . 0.9600 ?
    C21A H21C . 0.9600 ?
    O1B C2B . 1.363(2) ?
    O1B H1OB . 0.85(3) ?
    O2B C9B . 1.235(2) ?
    O3B C13B . 1.355(2) ?
    O3B C16B . 1.4428(19) ?
    C1B C2B . 1.395(2) ?
    C1B C6B . 1.399(2) ?
    C1B H1BA . 0.9300 ?
    C2B C3B . 1.394(2) ?
    C3B C4B . 1.394(2) ?
    C3B H3BA . 0.9300 ?
    C4B C5B . 1.384(2) ?
    C4B H4BA . 0.9300 ?
    C5B C6B . 1.400(2) ?
    C5B H5BA . 0.9300 ?
    C6B C7B . 1.466(2) ?
    C7B C8B . 1.331(2) ?
    C7B H7BA . 0.9300 ?
    C8B C9B . 1.482(2) ?
    C8B H8BA . 0.9300 ?
    C9B C10B . 1.481(2) ?
    C10B C15B . 1.404(2) ?
    C10B C11B . 1.408(2) ?
    C11B C12B . 1.379(2) ?
    C11B H11B . 0.9300 ?
    C12B C13B . 1.396(2) ?
    C12B H12B . 0.9300 ?
    C13B C14B . 1.400(2) ?
    C14B C15B . 1.379(2) ?
    C14B H14B . 0.9300 ?
    C15B H15B . 0.9300 ?
    C16B C17B . 1.508(2) ?
    C16B H16C . 0.9700 ?
    C16B H16D . 0.9700 ?
    C17B C18B . 1.527(2) ?
    C17B H17C . 0.9700 ?
    C17B H17D . 0.9700 ?
    C18B C19B . 1.529(2) ?
    C18B H18C . 0.9700 ?
    C18B H18D . 0.9700 ?
    C19B C20B . 1.526(2) ?
    C19B H19C . 0.9700 ?
    C19B H19D . 0.9700 ?
    C20B C21B . 1.513(3) ?
    C20B H20C . 0.9700 ?
    C20B H20D . 0.9700 ?
    C21B H21D . 0.9600 ?
    C21B H21E . 0.9600 ?
    C21B H21F . 0.9600 ?
loop_
    _geom_angle_atom_site_label_1
    _geom_angle_atom_site_label_2
    _geom_angle_atom_site_label_3
    _geom_angle_site_symmetry_1
    _geom_angle_site_symmetry_3
    _geom_angle
    _geom_angle_publ_flag
    C2A O1A H1OA . . 107.6(18) ?
    C13A O3A C16A . . 119.39(13) ?
    C2A C1A C6A . . 120.84(16) ?
    C2A C1A H1AA . . 119.6 ?
    C6A C1A H1AA . . 119.6 ?
    O1A C2A C3A . . 118.21(15) ?
    O1A C2A C1A . . 121.99(15) ?
    C3A C2A C1A . . 119.80(16) ?
    C2A C3A C4A . . 119.48(16) ?
    C2A C3A H3AA . . 120.3 ?
    C4A C3A H3AA . . 120.3 ?
    C5A C4A C3A . . 121.01(16) ?
    C5A C4A H4AA . . 119.5 ?
    C3A C4A H4AA . . 119.5 ?
    C4A C5A C6A . . 119.79(16) ?
    C4A C5A H5AA . . 120.1 ?
    C6A C5A H5AA . . 120.1 ?
    C1A C6A C5A . . 119.05(15) ?
    C1A C6A C7A . . 117.76(15) ?
    C5A C6A C7A . . 123.17(16) ?
    C8A C7A C6A . . 128.02(16) ?
    C8A C7A H7AA . . 116.0 ?
    C6A C7A H7AA . . 116.0 ?
    C7A C8A C9A . . 120.77(16) ?
    C7A C8A H8AA . . 119.6 ?
    C9A C8A H8AA . . 119.6 ?
    O2A C9A C8A . . 119.90(16) ?
    O2A C9A C10A . . 120.17(15) ?
    C8A C9A C10A . . 119.93(14) ?
    C15A C10A C11A . . 117.86(16) ?
    C15A C10A C9A . . 119.11(15) ?
    C11A C10A C9A . . 123.03(15) ?
    C12A C11A C10A . . 120.96(15) ?
    C12A C11A H11A . . 119.5 ?
    C10A C11A H11A . . 119.5 ?
    C11A C12A C13A . . 120.12(15) ?
    C11A C12A H12A . . 119.9 ?
    C13A C12A H12A . . 119.9 ?
    O3A C13A C12A . . 115.01(14) ?
    O3A C13A C14A . . 124.78(15) ?
    C12A C13A C14A . . 120.21(16) ?
    C15A C14A C13A . . 118.93(15) ?
    C15A C14A H14A . . 120.5 ?
    C13A C14A H14A . . 120.5 ?
    C14A C15A C10A . . 121.91(15) ?
    C14A C15A H15A . . 119.0 ?
    C10A C15A H15A . . 119.0 ?
    O3A C16A C17A . . 105.46(13) ?
    O3A C16A H16A . . 110.6 ?
    C17A C16A H16A . . 110.6 ?
    O3A C16A H16B . . 110.6 ?
    C17A C16A H16B . . 110.6 ?
    H16A C16A H16B . . 108.8 ?
    C16A C17A C18A . . 114.68(14) ?
    C16A C17A H17A . . 108.6 ?
    C18A C17A H17A . . 108.6 ?
    C16A C17A H17B . . 108.6 ?
    C18A C17A H17B . . 108.6 ?
    H17A C17A H17B . . 107.6 ?
    C17A C18A C19A . . 110.30(14) ?
    C17A C18A H18A . . 109.6 ?
    C19A C18A H18A . . 109.6 ?
    C17A C18A H18B . . 109.6 ?
    C19A C18A H18B . . 109.6 ?
    H18A C18A H18B . . 108.1 ?
    C20A C19A C18A . . 114.49(15) ?
    C20A C19A H19A . . 108.6 ?
    C18A C19A H19A . . 108.6 ?
    C20A C19A H19B . . 108.6 ?
    C18A C19A H19B . . 108.6 ?
    H19A C19A H19B . . 107.6 ?
    C21A C20A C19A . . 113.07(16) ?
    C21A C20A H20A . . 109.0 ?
    C19A C20A H20A . . 109.0 ?
    C21A C20A H20B . . 109.0 ?
    C19A C20A H20B . . 109.0 ?
    H20A C20A H20B . . 107.8 ?
    C20A C21A H21A . . 109.5 ?
    C20A C21A H21B . . 109.5 ?
    H21A C21A H21B . . 109.5 ?
    C20A C21A H21C . . 109.5 ?
    H21A C21A H21C . . 109.5 ?
    H21B C21A H21C . . 109.5 ?
    C2B O1B H1OB . . 108.3(18) ?
    C13B O3B C16B . . 119.73(13) ?
    C2B C1B C6B . . 120.76(15) ?
    C2B C1B H1BA . . 119.6 ?
    C6B C1B H1BA . . 119.6 ?
    O1B C2B C3B . . 117.90(15) ?
    O1B C2B C1B . . 122.35(15) ?
    C3B C2B C1B . . 119.75(15) ?
    C4B C3B C2B . . 119.28(15) ?
    C4B C3B H3BA . . 120.4 ?
    C2B C3B H3BA . . 120.4 ?
    C5B C4B C3B . . 121.31(16) ?
    C5B C4B H4BA . . 119.3 ?
    C3B C4B H4BA . . 119.3 ?
    C4B C5B C6B . . 119.71(16) ?
    C4B C5B H5BA . . 120.1 ?
    C6B C5B H5BA . . 120.1 ?
    C1B C6B C5B . . 119.19(15) ?
    C1B C6B C7B . . 117.64(15) ?
    C5B C6B C7B . . 123.17(15) ?
    C8B C7B C6B . . 127.82(16) ?
    C8B C7B H7BA . . 116.1 ?
    C6B C7B H7BA . . 116.1 ?
    C7B C8B C9B . . 120.59(16) ?
    C7B C8B H8BA . . 119.7 ?
    C9B C8B H8BA . . 119.7 ?
    O2B C9B C10B . . 120.05(15) ?
    O2B C9B C8B . . 119.86(15) ?
    C10B C9B C8B . . 120.09(14) ?
    C15B C10B C11B . . 117.80(15) ?
    C15B C10B C9B . . 119.00(15) ?
    C11B C10B C9B . . 123.19(15) ?
    C12B C11B C10B . . 121.04(15) ?
    C12B C11B H11B . . 119.5 ?
    C10B C11B H11B . . 119.5 ?
    C11B C12B C13B . . 119.99(15) ?
    C11B C12B H12B . . 120.0 ?
    C13B C12B H12B . . 120.0 ?
    O3B C13B C12B . . 114.92(14) ?
    O3B C13B C14B . . 124.96(15) ?
    C12B C13B C14B . . 120.11(16) ?
    C15B C14B C13B . . 119.23(15) ?
    C15B C14B H14B . . 120.4 ?
    C13B C14B H14B . . 120.4 ?
    C14B C15B C10B . . 121.81(15) ?
    C14B C15B H15B . . 119.1 ?
    C10B C15B H15B . . 119.1 ?
    O3B C16B C17B . . 105.71(13) ?
    O3B C16B H16C . . 110.6 ?
    C17B C16B H16C . . 110.6 ?
    O3B C16B H16D . . 110.6 ?
    C17B C16B H16D . . 110.6 ?
    H16C C16B H16D . . 108.7 ?
    C16B C17B C18B . . 114.30(14) ?
    C16B C17B H17C . . 108.7 ?
    C18B C17B H17C . . 108.7 ?
    C16B C17B H17D . . 108.7 ?
    C18B C17B H17D . . 108.7 ?
    H17C C17B H17D . . 107.6 ?
    C17B C18B C19B . . 110.22(14) ?
    C17B C18B H18C . . 109.6 ?
    C19B C18B H18C . . 109.6 ?
    C17B C18B H18D . . 109.6 ?
    C19B C18B H18D . . 109.6 ?
    H18C C18B H18D . . 108.1 ?
    C20B C19B C18B . . 114.61(14) ?
    C20B C19B H19C . . 108.6 ?
    C18B C19B H19C . . 108.6 ?
    C20B C19B H19D . . 108.6 ?
    C18B C19B H19D . . 108.6 ?
    H19C C19B H19D . . 107.6 ?
    C21B C20B C19B . . 113.65(16) ?
    C21B C20B H20C . . 108.8 ?
    C19B C20B H20C . . 108.8 ?
    C21B C20B H20D . . 108.8 ?
    C19B C20B H20D . . 108.8 ?
    H20C C20B H20D . . 107.7 ?
    C20B C21B H21D . . 109.5 ?
    C20B C21B H21E . . 109.5 ?
    H21D C21B H21E . . 109.5 ?
    C20B C21B H21F . . 109.5 ?
    H21D C21B H21F . . 109.5 ?
    H21E C21B H21F . . 109.5 ?
loop_
    _geom_torsion_atom_site_label_1
    _geom_torsion_atom_site_label_2
    _geom_torsion_atom_site_label_3
    _geom_torsion_atom_site_label_4
    _geom_torsion_site_symmetry_1
    _geom_torsion_site_symmetry_2
    _geom_torsion_site_symmetry_3
    _geom_torsion_site_symmetry_4
    _geom_torsion
    _geom_torsion_publ_flag
    C6A C1A C2A O1A . . . . -179.04(15) ?
    C6A C1A C2A C3A . . . . 1.2(3) ?
    O1A C2A C3A C4A . . . . 179.22(15) ?
    C1A C2A C3A C4A . . . . -1.0(3) ?
    C2A C3A C4A C5A . . . . -0.1(3) ?
    C3A C4A C5A C6A . . . . 1.0(3) ?
    C2A C1A C6A C5A . . . . -0.3(2) ?
    C2A C1A C6A C7A . . . . 178.12(15) ?
    C4A C5A C6A C1A . . . . -0.8(3) ?
    C4A C5A C6A C7A . . . . -179.09(16) ?
    C1A C6A C7A C8A . . . . -173.88(17) ?
    C5A C6A C7A C8A . . . . 4.5(3) ?
    C6A C7A C8A C9A . . . . 177.51(16) ?
    C7A C8A C9A O2A . . . . -3.7(2) ?
    C7A C8A C9A C10A . . . . 176.67(15) ?
    O2A C9A C10A C15A . . . . -4.2(2) ?
    C8A C9A C10A C15A . . . . 175.42(14) ?
    O2A C9A C10A C11A . . . . 176.26(16) ?
    C8A C9A C10A C11A . . . . -4.1(2) ?
    C15A C10A C11A C12A . . . . 0.1(2) ?
    C9A C10A C11A C12A . . . . 179.65(15) ?
    C10A C11A C12A C13A . . . . 0.3(2) ?
    C16A O3A C13A C12A . . . . -174.49(14) ?
    C16A O3A C13A C14A . . . . 5.5(2) ?
    C11A C12A C13A O3A . . . . 179.47(14) ?
    C11A C12A C13A C14A . . . . -0.5(2) ?
    O3A C13A C14A C15A . . . . -179.74(15) ?
    C12A C13A C14A C15A . . . . 0.2(2) ?
    C13A C14A C15A C10A . . . . 0.2(2) ?
    C11A C10A C15A C14A . . . . -0.4(2) ?
    C9A C10A C15A C14A . . . . -179.95(15) ?
    C13A O3A C16A C17A . . . . 172.30(13) ?
    O3A C16A C17A C18A . . . . -177.78(14) ?
    C16A C17A C18A C19A . . . . 176.80(15) ?
    C17A C18A C19A C20A . . . . -165.05(15) ?
    C18A C19A C20A C21A . . . . -67.1(2) ?
    C6B C1B C2B O1B . . . . -178.82(15) ?
    C6B C1B C2B C3B . . . . 0.8(2) ?
    O1B C2B C3B C4B . . . . 179.76(15) ?
    C1B C2B C3B C4B . . . . 0.1(2) ?
    C2B C3B C4B C5B . . . . -0.8(3) ?
    C3B C4B C5B C6B . . . . 0.5(3) ?
    C2B C1B C6B C5B . . . . -1.1(2) ?
    C2B C1B C6B C7B . . . . 178.81(15) ?
    C4B C5B C6B C1B . . . . 0.4(2) ?
    C4B C5B C6B C7B . . . . -179.44(16) ?
    C1B C6B C7B C8B . . . . -170.15(17) ?
    C5B C6B C7B C8B . . . . 9.7(3) ?
    C6B C7B C8B C9B . . . . 179.51(16) ?
    C7B C8B C9B O2B . . . . -2.2(3) ?
    C7B C8B C9B C10B . . . . 177.85(15) ?
    O2B C9B C10B C15B . . . . -3.5(2) ?
    C8B C9B C10B C15B . . . . 176.44(15) ?
    O2B C9B C10B C11B . . . . 177.33(16) ?
    C8B C9B C10B C11B . . . . -2.7(2) ?
    C15B C10B C11B C12B . . . . 0.4(2) ?
    C9B C10B C11B C12B . . . . 179.52(15) ?
    C10B C11B C12B C13B . . . . -0.1(3) ?
    C16B O3B C13B C12B . . . . -173.44(14) ?
    C16B O3B C13B C14B . . . . 6.2(2) ?
    C11B C12B C13B O3B . . . . 179.27(15) ?
    C11B C12B C13B C14B . . . . -0.4(3) ?
    O3B C13B C14B C15B . . . . -179.00(15) ?
    C12B C13B C14B C15B . . . . 0.6(2) ?
    C13B C14B C15B C10B . . . . -0.3(2) ?
    C11B C10B C15B C14B . . . . -0.1(2) ?
    C9B C10B C15B C14B . . . . -179.32(15) ?
    C13B O3B C16B C17B . . . . 170.35(14) ?
    O3B C16B C17B C18B . . . . -178.70(13) ?
    C16B C17B C18B C19B . . . . 178.55(14) ?
    C17B C18B C19B C20B . . . . -167.08(15) ?
    C18B C19B C20B C21B . . . . -64.9(2) ?
loop_
    _geom_hbond_atom_site_label_D
    _geom_hbond_atom_site_label_H
    _geom_hbond_atom_site_label_A
    _geom_hbond_site_symmetry_A
    _geom_hbond_distance_DH
    _geom_hbond_distance_HA
    _geom_hbond_distance_DA
    _geom_hbond_angle_DHA
    _geom_hbond_publ_flag
    O1B H1OB O2A 1_664 0.86(3) 1.92(3) 2.773(2) 171(2) yes
    C1B H1BA O2A 1_664 0.93 2.50 3.196(2) 132 yes
    O1A H1OA O2B 1_446 0.92(3) 1.85(3) 2.763(2) 175(3) yes
    C1A H1AA O2B 1_446 0.93 2.50 3.214(2) 133 yes
    C12B H12B O3A 1_565 0.93 2.56 3.483(2) 175 yes
    C12A H12A O3B 1_545 0.93 2.56 3.487(2) 174 yes
    C16A H16A Cg1 2_656 0.97 2.80 3.653(2) 147 yes
    C16B H16C Cg3 2_775 0.97 2.73 3.595(2) 149 yes
    C17B H17C Cg3 2_675 0.97 2.74 3.640(2) 154 yes
