# Supplementary material for: (E)-1-[4-(Hex­yloxy)phen­yl]-3-(3-hy­droxy­phen­yl)prop-2-en-1-one
Source: Acta Crystallogr Sect E Struct Rep Online. 2010 Nov 24;66(Pt 12):o3275–6. doi: 10.1107/S1600536810047768 (PMC3011598; doi:10.1107/S1600536810047768)
Supplement: Supplementary file 2 [file e-66-o3275-Isup2.hkl]

# 
# h,k,l, Fc-squared, Fo-squared, sigma(Fo-squared) and status flag 
# 
data_I
_shelx_title ' ums9_0m in P-1 (100K)' 
_shelx_refln_list_code          4 
_shelx_F_calc_maximum      386.98 
_exptl_crystal_F_000       696.00 
_reflns_d_resolution_high  0.7108 
 
loop_ 
 _symmetry_equiv_pos_as_xyz 
 'x, y, z' 
 '-x, -y, -z' 
 
_cell_length_a     7.6053 
_cell_length_b    13.7328 
_cell_length_c    17.3769 
_cell_angle_alpha 105.226 
_cell_angle_beta   93.740 
_cell_angle_gamma  93.038 
 
_shelx_F_squared_multiplier     1.000 
 
loop_ 
 _refln_index_h 
 _refln_index_k 
 _refln_index_l 
 _refln_F_squared_calc 
 _refln_F_squared_meas 
 _refln_F_squared_sigma 
 _refln_observed_status 
   1   0   0      233.07      199.07      2.46 o 
   2   0   0     2386.73     2298.56     21.56 o 
   3   0   0      241.20      247.37      3.63 o 
   4   0   0        0.81       -0.86      1.21 o 
   5   0   0        2.17       -2.70      2.06 o 
   6   0   0        8.17        5.72      2.44 o 
   7   0   0       23.16       18.83      3.37 o 
   8   0   0        7.67        8.26      4.07 o 
   9   0   0       38.99       46.33      6.08 o 
  10   0   0       23.02       36.05      7.84 o 
 -10   1   0       11.07       17.59      8.38 o 
  -9   1   0       33.01       29.84      5.70 o 
  -8   1   0        8.42        2.90      3.81 o 
  -7   1   0        3.61        1.66      2.95 o 
  -6   1   0        3.80        3.08      2.36 o 
  -5   1   0      773.54      807.39     11.26 o 
  -4   1   0      406.03      442.13      5.95 o 
  -3   1   0       81.50      108.98      2.50 o 
  -2   1   0    19746.54    21076.19    191.07 o 
  -1   1   0      149.61       96.25      1.76 o 
   1   1   0        2.76       -0.56      0.62 o 
   2   1   0     1710.97     1593.28     14.19 o 
   3   1   0       76.40       86.28      1.96 o 
   4   1   0        1.66       -1.24      1.60 o 
   5   1   0       41.33       40.03      2.33 o 
   6   1   0       16.28       15.70      2.84 o 
   7   1   0       77.57       87.02      4.72 o 
   8   1   0        1.63       -5.12      3.77 o 
   9   1   0       71.13       57.80     14.19 o 
  10   1   0        7.85       25.51     22.87 o 
 -10   2   0        0.20       -9.36      8.63 o 
  -9   2   0        1.93        6.21      4.50 o 
  -8   2   0       55.74       46.79      4.65 o 
  -7   2   0        8.83        3.34      3.13 o 
  -6   2   0        1.39        1.46      2.44 o 
  -5   2   0      402.76      386.34      6.13 o 
  -4   2   0       41.45       31.21      1.85 o 
  -3   2   0      459.93      430.75      5.51 o 
  -2   2   0     4431.27     4998.29     42.24 o 
  -1   2   0     3791.72     3353.24     40.18 o 
   0   2   0     4271.26     3526.94     33.73 o 
   1   2   0    15217.25    17214.19    186.17 o 
   2   2   0     4863.00     4546.76     39.52 o 
   3   2   0      445.01      440.79      4.95 o 
   4   2   0      259.08      245.35      3.69 o 
   5   2   0       56.70       50.57      2.42 o 
   6   2   0        1.42        1.86      2.49 o 
   7   2   0       58.10       59.40      4.27 o 
   8   2   0       21.51       23.05      4.55 o 
   9   2   0       43.43       53.89      6.55 o 
  10   2   0       39.42       43.34     28.31 o 
 -10   3   0        5.26       22.69     11.92 o 
  -9   3   0       11.56        9.78      4.73 o 
  -8   3   0       17.62       20.79      3.98 o 
  -7   3   0       23.60       27.82      4.04 o 
  -6   3   0        2.37        2.36      2.33 o 
  -5   3   0       22.37       25.19      2.80 o 
  -4   3   0       35.27       34.12      1.79 o 
  -3   3   0       58.50       47.41      2.36 o 
  -2   3   0      300.06      228.89      4.01 o 
  -1   3   0     1407.92     1558.57     22.58 o 
   0   3   0      507.24      397.10      4.91 o 
   1   3   0      226.98      193.65      2.57 o 
   2   3   0      492.91      473.46      5.17 o 
   3   3   0        2.59        3.18      1.03 o 
   4   3   0      265.18      304.97      4.15 o 
   5   3   0        4.71        5.87      1.73 o 
   6   3   0       81.31       89.39      4.57 o 
   7   3   0        4.63        2.98      3.37 o 
   8   3   0       31.83       41.07      4.61 o 
   9   3   0        1.49        6.71      5.60 o 
  10   3   0      140.59      136.16     37.53 o 
 -10   4   0        6.20        2.54     12.25 o 
  -9   4   0        2.10       -3.52      4.51 o 
  -8   4   0      444.38      432.99      9.75 o 
  -7   4   0      490.18      477.52      9.74 o 
  -6   4   0      200.94      249.64      6.03 o 
  -5   4   0      257.53      273.79      5.25 o 
  -4   4   0      192.54      164.76      3.34 o 
  -3   4   0     1706.76     1776.34     18.33 o 
  -2   4   0      213.98      178.66      3.09 o 
  -1   4   0     1102.09     1186.26     14.00 o 
   0   4   0        0.16        0.23      0.84 o 
   1   4   0      146.82      146.91      3.62 o 
   2   4   0     1789.79     2151.27     23.30 o 
   3   4   0      329.41      311.07      4.35 o 
   4   4   0       14.12        8.17      1.61 o 
   5   4   0       33.87       35.85      2.77 o 
   6   4   0        1.03       -2.29      2.56 o 
   7   4   0       80.41       94.68      4.89 o 
   8   4   0        4.95        7.99      4.40 o 
   9   4   0        4.98       -1.03      6.97 o 
  10   4   0        3.90       14.93      8.95 o 
 -10   5   0        3.10       33.53     14.34 o 
  -9   5   0        4.81       -3.50      6.54 o 
  -8   5   0      118.60      144.62      6.41 o 
  -7   5   0      145.88      131.92      5.58 o 
  -6   5   0       74.01       76.21      4.29 o 
  -5   5   0        9.26        8.92      2.40 o 
  -4   5   0      349.61      292.16      5.00 o 
  -3   5   0       54.67       74.41      2.42 o 
  -2   5   0        1.69       -1.63      1.13 o 
  -1   5   0      253.12      252.94      3.66 o 
   0   5   0      172.38      189.16      2.75 o 
   1   5   0      327.41      324.19      3.73 o 
   2   5   0        0.86       -1.28      1.17 o 
   3   5   0      505.29      509.54      6.59 o 
   4   5   0      256.88      263.26      4.08 o 
   5   5   0      354.78      378.03      7.25 o 
   6   5   0       27.72       23.62      3.71 o 
   7   5   0        1.10        9.16      4.36 o 
   8   5   0        7.27        6.69      4.44 o 
   9   5   0        6.25        6.52      8.33 o 
  10   5   0       18.92       40.58      9.91 o 
 -10   6   0        0.02       24.80     31.46 o 
  -9   6   0        3.18       -1.34      4.98 o 
  -8   6   0        0.01       -2.29      3.97 o 
  -7   6   0       15.49       11.09      3.74 o 
  -6   6   0      118.76       96.32      4.88 o 
  -5   6   0       48.37       55.69      3.48 o 
  -4   6   0        2.75       -0.84      1.59 o 
  -3   6   0      122.10      140.64      3.20 o 
  -2   6   0      174.29      185.06      3.28 o 
  -1   6   0      350.13      320.07      4.48 o 
   0   6   0       14.19       27.12      1.49 o 
   1   6   0      718.81      734.81      7.35 o 
   2   6   0      300.56      322.04      4.64 o 
   3   6   0     8642.97     9875.45     90.14 o 
   4   6   0      199.49      184.46      3.65 o 
   5   6   0        3.66        6.34      2.72 o 
   6   6   0       43.00       38.38      4.11 o 
   7   6   0      103.73       95.36      6.00 o 
   8   6   0        1.90       -1.33      4.59 o 
   9   6   0        0.54       -4.33      8.30 o 
 -10   7   0        4.04      -10.96     15.69 o 
  -9   7   0        0.74        7.51      6.08 o 
  -8   7   0        1.17        3.18      4.07 o 
  -7   7   0        2.98       -1.58      3.46 o 
  -6   7   0        7.96       -1.86      3.04 o 
  -5   7   0       26.19       24.69      3.00 o 
  -4   7   0       32.99       27.43      2.69 o 
  -3   7   0      137.29      147.85      3.59 o 
  -2   7   0      216.90      234.52      3.94 o 
  -1   7   0        1.26       -1.40      1.24 o 
   0   7   0        1.05        1.14      1.28 o 
   1   7   0      166.40      210.33      3.33 o 
   2   7   0      127.90      147.06      3.23 o 
   3   7   0      584.45      669.53      8.18 o 
   4   7   0       46.25       41.77      3.12 o 
   5   7   0      273.75      269.69      6.49 o 
   6   7   0       24.63       29.32      4.20 o 
   7   7   0       51.60       55.63      5.44 o 
   8   7   0        3.49        1.95      8.04 o 
   9   7   0        9.34       11.46      9.41 o 
  -9   8   0        0.00        3.65      6.65 o 
  -8   8   0       24.83       25.84      5.36 o 
  -7   8   0       34.88       42.91      4.60 o 
  -6   8   0       73.49       81.70      5.02 o 
  -5   8   0       29.30       25.11      5.14 o 
  -4   8   0      386.46      375.14      8.21 o 
  -3   8   0        7.21        3.39      1.83 o 
  -2   8   0       39.55       43.52      2.30 o 
  -1   8   0       25.78       18.00      1.71 o 
   0   8   0        3.56        3.85      1.42 o 
   1   8   0      837.68     1095.32     10.68 o 
   2   8   0     1965.88     1955.28     19.71 o 
   3   8   0       76.65       77.05      3.40 o 
   4   8   0      167.51      181.86      4.94 o 
   5   8   0       94.24      105.31      4.79 o 
   6   8   0       46.93       53.11      4.89 o 
   7   8   0      190.82      191.20     10.11 o 
   8   8   0       11.57       -2.24      8.82 o 
   9   8   0        2.08      -13.27     11.64 o 
  -9   9   0       33.45       57.23     14.07 o 
  -8   9   0        0.17        2.39      4.83 o 
  -7   9   0       23.06       21.76      6.98 o 
  -6   9   0       25.96       28.54      4.06 o 
  -5   9   0        8.22        5.50      3.03 o 
  -4   9   0      466.73      476.15      9.68 o 
  -3   9   0      260.46      252.11      5.59 o 
  -2   9   0        1.29       -1.66      1.74 o 
  -1   9   0        0.60       -1.74      1.53 o 
   0   9   0       15.90       14.27      1.93 o 
   1   9   0      689.64      714.89      8.09 o 
   2   9   0      293.75      304.74      5.30 o 
   3   9   0      346.78      320.53      5.92 o 
   4   9   0       82.38       78.34      3.94 o 
   5   9   0      212.54      212.24      7.24 o 
   6   9   0        0.74       -0.72      4.65 o 
   7   9   0      129.35      142.81     16.09 o 
   8   9   0        2.58       -1.62      9.31 o 
  -9  10   0       83.04      179.81     24.63 o 
  -8  10   0       25.93       33.09     10.25 o 
  -7  10   0        0.28        1.55      3.92 o 
  -6  10   0      166.05      178.39      6.61 o 
  -5  10   0     1528.27     1464.93     22.63 o 
  -4  10   0      894.28      830.73     14.40 o 
  -3  10   0     1584.26     1680.91     26.20 o 
  -2  10   0      106.28      109.36      5.14 o 
  -1  10   0       65.08       58.37      3.08 o 
   0  10   0        0.30       -0.83      1.82 o 
   1  10   0      120.00      123.54      3.48 o 
   2  10   0      790.68      841.16     10.05 o 
   3  10   0       11.02        8.33      2.79 o 
   4  10   0      156.20      147.72      5.90 o 
   5  10   0        0.17       -4.88      4.81 o 
   6  10   0       20.46       27.25      7.62 o 
   7  10   0        5.49       -2.56      9.37 o 
   8  10   0        0.33        3.53     15.01 o 
  -9  11   0       15.76       61.73     21.25 o 
  -8  11   0      155.54      165.08      9.70 o 
  -7  11   0       22.87       24.12      8.13 o 
  -6  11   0       91.64       92.04      5.87 o 
  -5  11   0     2094.94     2150.09     37.39 o 
  -4  11   0      374.69      349.91      8.73 o 
  -3  11   0       69.15       61.32      5.14 o 
  -2  11   0       65.76       67.71      3.88 o 
  -1  11   0      122.46       93.30      7.93 o 
   0  11   0      221.10      220.18      5.15 o 
   1  11   0       77.43       72.54      4.09 o 
   2  11   0       73.30       72.26      4.62 o 
   3  11   0        0.33       -4.43      4.08 o 
   4  11   0       41.15       35.03      5.52 o 
   5  11   0       90.78      106.38     11.56 o 
   6  11   0      127.56      126.53      9.58 o 
   7  11   0       83.61       78.65     12.79 o 
   8  11   0        1.26        4.94     10.25 o 
  -8  12   0       27.82       35.54     11.42 o 
  -7  12   0        5.23        8.94      7.16 o 
  -6  12   0        0.23       -1.13      4.02 o 
  -5  12   0      816.28      846.36     15.85 o 
  -4  12   0       70.15       55.08      4.82 o 
  -3  12   0        6.28       -0.99      3.15 o 
  -2  12   0      292.68      323.15      8.45 o 
  -1  12   0      205.12      162.91      7.68 o 
   0  12   0      420.82      446.95      7.73 o 
   1  12   0      102.48      100.27      4.77 o 
   2  12   0      178.95      146.93      7.93 o 
   3  12   0        6.83        6.54      3.67 o 
   4  12   0      158.61      124.89     11.95 o 
   5  12   0       14.28       17.38      6.69 o 
   6  12   0      116.81      117.23     14.10 o 
   7  12   0        0.76       -7.17     10.02 o 
  -8  13   0        8.22       19.20     12.73 o 
  -7  13   0       12.06       10.26      7.38 o 
  -6  13   0        2.89       -3.34      5.07 o 
  -5  13   0      193.34      200.14      7.57 o 
  -4  13   0      314.82      295.43      8.41 o 
  -3  13   0       40.25       29.59      4.51 o 
  -2  13   0      416.08      444.16     10.87 o 
  -1  13   0        1.00       -2.75      2.56 o 
   0  13   0       12.50       12.85      3.81 o 
   1  13   0       45.45       56.96      5.03 o 
   2  13   0       27.06       19.32      4.66 o 
   3  13   0        1.33       -4.87      3.61 o 
   4  13   0      256.50      236.68     10.46 o 
   5  13   0       31.80       19.06     19.40 o 
   6  13   0       71.54       87.59     13.88 o 
   7  13   0        0.30       -9.30     10.40 o 
  -7  14   0       27.97       36.82      9.02 o 
  -6  14   0      268.05      259.18     13.85 o 
  -5  14   0      216.17      212.87      8.99 o 
  -4  14   0        0.56       -8.31      4.68 o 
  -3  14   0      134.10      126.53      5.56 o 
  -2  14   0       13.07        6.11      4.71 o 
  -1  14   0        0.99       -2.16      3.72 o 
   0  14   0       95.33       93.43      5.99 o 
   1  14   0       22.01       25.19      4.63 o 
   2  14   0       55.06       42.96      7.46 o 
   3  14   0       20.13       11.37      5.62 o 
   4  14   0        0.00      -12.80      6.40 o 
   5  14   0        0.52      -15.35     17.71 o 
   6  14   0        0.57      -18.51     10.21 o 
  -6  15   0       61.99       43.02      9.92 o 
  -5  15   0       85.30       67.88     10.53 o 
  -4  15   0       70.96       97.06     11.29 o 
  -3  15   0      160.93      152.37      8.99 o 
  -2  15   0      113.93      109.23     10.16 o 
  -1  15   0      169.69      169.96      8.72 o 
   0  15   0       33.02       34.21      5.00 o 
   1  15   0       27.18       27.79      6.25 o 
   2  15   0      112.15      110.61     22.51 o 
   3  15   0       51.97       39.85      7.46 o 
   4  15   0       10.81        7.81     13.49 o 
   5  15   0       72.08       44.87     25.30 o 
  -6  16   0       32.86       26.06     15.94 o 
  -5  16   0       60.66       73.53     11.39 o 
  -4  16   0       33.07       28.52      9.84 o 
  -3  16   0       51.95       61.80     10.65 o 
  -2  16   0      298.94      313.18     16.01 o 
  -1  16   0       32.23       38.06     10.04 o 
   0  16   0      165.36      176.32     12.43 o 
   1  16   0       11.03       -5.97      8.79 o 
   2  16   0       73.84       83.95     12.91 o 
   3  16   0       21.22       43.99     14.59 o 
   4  16   0        0.81        4.70     10.19 o 
  -5  17   0       28.28       14.58     15.94 o 
  -4  17   0       37.48       45.75     13.92 o 
  -3  17   0        0.23       -8.53      8.89 o 
  -2  17   0      512.28      542.05     21.38 o 
  -1  17   0        0.30      -16.16     12.65 o 
   0  17   0        1.19      -17.27      8.77 o 
   1  17   0       41.86       30.13     10.98 o 
   2  17   0       10.03       -1.72     10.35 o 
   3  17   0      254.95      297.30     18.34 o 
  -3  18   0        8.94      -11.48     19.48 o 
  -2  18   0      226.53      266.27     32.47 o 
  -1  18   0       10.95        6.75      9.97 o 
   0  18   0       23.11        2.67     10.58 o 
   1  18   0        0.03      -17.20     10.26 o 
   2  18   0      139.89      161.84     15.88 o 
  -2 -18   1        0.81      -12.78     10.52 o 
  -1 -18   1      114.87      111.66     14.74 o 
   0 -18   1        0.16        1.44      8.60 o 
   1 -18   1        7.90      -10.64     20.75 o 
   2 -18   1        2.46       -1.72     17.46 o 
   3 -18   1        3.49      -12.43      9.64 o 
  -3 -17   1       41.60       62.57     12.72 o 
  -2 -17   1        2.94        4.45     10.32 o 
  -1 -17   1      267.11      335.19     17.83 o 
   0 -17   1       40.33       39.66      8.53 o 
   1 -17   1        5.95        8.00      9.51 o 
   2 -17   1        0.10       -9.52     17.96 o 
   3 -17   1       25.03       20.40     10.60 o 
   4 -17   1        1.19       -4.11      9.48 o 
   5 -17   1        4.19      -20.89     16.28 o 
  -5 -16   1       10.90       -1.18     21.42 o 
  -4 -16   1        4.50      -15.46     13.33 o 
  -3 -16   1        8.32       -0.28     17.71 o 
  -2 -16   1       34.14       23.97      6.08 o 
  -1 -16   1      135.78      145.05     10.62 o 
   0 -16   1       16.74       15.98      8.47 o 
   1 -16   1      174.13      171.35     10.10 o 
   2 -16   1       12.96       16.70     14.84 o 
   3 -16   1       53.57       49.41     14.00 o 
   4 -16   1        0.00       -3.55      8.48 o 
   5 -16   1        2.04       -6.86      9.45 o 
   6 -16   1       42.83       35.67     15.01 o 
  -5 -15   1       70.03       72.70     27.16 o 
  -4 -15   1      234.95      245.91     16.31 o 
  -3 -15   1        1.10       -1.59      4.36 o 
  -2 -15   1        5.89        2.65      4.45 o 
  -1 -15   1        3.33       -2.10      4.38 o 
   0 -15   1       24.44       15.25      4.51 o 
   1 -15   1        0.03       -5.81      3.86 o 
   2 -15   1      189.55      205.78      9.90 o 
   3 -15   1       67.84       56.52      6.82 o 
   4 -15   1        1.07       -3.27      5.35 o 
   5 -15   1        0.71      -10.03      8.27 o 
   6 -15   1        4.83        2.54      8.81 o 
   7 -15   1        3.99       -2.79      8.56 o 
  -6 -14   1       16.48       21.59     11.24 o 
  -5 -14   1        2.20      -23.11     18.05 o 
  -4 -14   1        0.22      -12.60      6.30 o 
  -3 -14   1       18.16        8.27      4.46 o 
  -2 -14   1      152.67      138.15     11.89 o 
  -1 -14   1       53.01       51.66      5.19 o 
   0 -14   1       22.33       22.37      4.36 o 
   1 -14   1       53.29       49.10      5.75 o 
   2 -14   1        6.21       -1.61      4.27 o 
   3 -14   1       37.49       34.74      5.69 o 
   4 -14   1        7.49        0.80      5.30 o 
   5 -14   1        7.60        3.58      9.77 o 
   6 -14   1        0.58        1.07      8.51 o 
   7 -14   1        4.32        2.00      8.85 o 
  -7 -13   1        0.51       -8.73     22.35 o 
  -6 -13   1       90.98       91.34     13.65 o 
  -5 -13   1        5.38        9.86     11.39 o 
  -4 -13   1       16.44        8.86      6.10 o 
  -3 -13   1      327.88      296.31     10.58 o 
  -2 -13   1       15.28       12.98      6.72 o 
  -1 -13   1       52.98       50.92      6.54 o 
   0 -13   1       74.34       77.82      5.37 o 
   1 -13   1       71.83       69.25      5.53 o 
   2 -13   1       11.86        7.39      2.89 o 
   3 -13   1      153.22      156.97      6.25 o 
   4 -13   1       65.31       45.66      5.21 o 
   5 -13   1        3.00       -4.01      3.96 o 
   6 -13   1       14.77       -1.64      5.66 o 
   7 -13   1       18.17        8.75      8.81 o 
   8 -13   1        2.55       15.92     15.26 o 
  -7 -12   1       27.18       36.08     11.51 o 
  -6 -12   1       18.62        6.45     15.69 o 
  -5 -12   1        8.38       13.03      6.99 o 
  -4 -12   1        0.67       -4.49      3.14 o 
  -3 -12   1       88.97       75.57      6.65 o 
  -2 -12   1        0.46       -3.55      3.03 o 
  -1 -12   1       12.94        9.17      3.37 o 
   0 -12   1     1164.23     1127.23     15.59 o 
   1 -12   1       15.64        9.62      2.59 o 
   2 -12   1     1195.57     1114.09     15.27 o 
   3 -12   1      539.47      541.87     11.14 o 
   4 -12   1      490.13      504.76     11.00 o 
   5 -12   1        0.21       -6.25      3.64 o 
   6 -12   1       55.31       67.26      5.93 o 
   7 -12   1        2.39        9.61     10.02 o 
   8 -12   1       12.91       17.58      8.37 o 
  -8 -11   1      126.50      149.49     15.08 o 
  -7 -11   1       15.19       -5.18      9.43 o 
  -6 -11   1        0.54        5.43      7.08 o 
  -5 -11   1       44.98       44.55      6.57 o 
  -4 -11   1       40.72       45.15      3.71 o 
  -3 -11   1      184.17      148.75      4.94 o 
  -2 -11   1      122.14      109.05      4.39 o 
  -1 -11   1       57.69       64.91      3.37 o 
   0 -11   1     1160.29     1048.38     12.58 o 
   1 -11   1       16.84       24.94      2.70 o 
   2 -11   1     2282.03     2186.99     24.77 o 
   3 -11   1      107.13      109.94      4.82 o 
   4 -11   1      129.94      136.27      5.93 o 
   5 -11   1      167.92      152.96      6.45 o 
   6 -11   1      423.47      394.93     10.01 o 
   7 -11   1       31.94       43.04      5.41 o 
   8 -11   1        1.42       17.91      7.37 o 
   9 -11   1       47.41       94.50     17.37 o 
  -8 -10   1      135.04      130.33     17.71 o 
  -7 -10   1       20.23        9.90      9.41 o 
  -6 -10   1       11.36       15.14      5.96 o 
  -5 -10   1       12.97       10.56      4.80 o 
  -4 -10   1       37.44       32.53      3.38 o 
  -3 -10   1      139.23      144.81      5.94 o 
  -2 -10   1      172.21      140.44      4.04 o 
  -1 -10   1       53.88       69.00      2.97 o 
   0 -10   1      365.22      335.70      5.37 o 
   1 -10   1      457.18      425.90      6.19 o 
   2 -10   1     3079.77     3305.00     37.85 o 
   3 -10   1      670.21      590.59      9.62 o 
   4 -10   1     4144.38     4422.03     69.05 o 
   5 -10   1       72.58       93.95      5.45 o 
   6 -10   1       61.61       64.32      5.16 o 
   7 -10   1        0.27       14.33      4.46 o 
   8 -10   1       45.79       54.47      8.03 o 
   9 -10   1       21.30       47.21     34.24 o 
  -9  -9   1      263.14      273.69     16.75 o 
  -8  -9   1        9.18        2.76      9.50 o 
  -7  -9   1        5.51       -2.89      4.99 o 
  -6  -9   1       22.73       25.23      4.68 o 
  -5  -9   1        8.71        4.80      3.58 o 
  -4  -9   1       21.62       18.19      2.84 o 
  -3  -9   1       55.55       70.72      3.54 o 
  -2  -9   1        6.96       10.67      1.92 o 
  -1  -9   1        0.55        7.82      1.64 o 
   0  -9   1     1151.73     1118.28     11.99 o 
   1  -9   1      257.92      247.43      4.37 o 
   2  -9   1      305.39      321.54      5.36 o 
   3  -9   1       60.33       66.96      3.38 o 
   4  -9   1      623.51      562.24      9.98 o 
   5  -9   1      918.48      955.96     16.04 o 
   6  -9   1        0.88        1.88      3.48 o 
   7  -9   1        5.12        2.39      3.90 o 
   8  -9   1       30.33       40.98      6.06 o 
   9  -9   1        9.84       30.10      7.46 o 
  -9  -8   1        7.00        6.05      9.99 o 
  -8  -8   1       19.24       18.74     15.94 o 
  -7  -8   1        0.01       -4.46      4.90 o 
  -6  -8   1        6.11        8.21      4.03 o 
  -5  -8   1      204.18      227.35      6.90 o 
  -4  -8   1       12.98       10.29      2.35 o 
  -3  -8   1      481.44      525.85      7.66 o 
  -2  -8   1       18.09       17.55      1.82 o 
  -1  -8   1      258.73      242.75      4.41 o 
   0  -8   1     2098.95     2552.89     23.37 o 
   1  -8   1        5.69        5.98      1.47 o 
   2  -8   1      802.91      750.49      9.73 o 
   3  -8   1       27.18       28.60      2.20 o 
   4  -8   1       10.57        6.22      2.45 o 
   5  -8   1      777.30      767.50     12.56 o 
   6  -8   1       39.72       44.65      4.39 o 
   7  -8   1        0.00       -5.19      3.51 o 
   8  -8   1        5.55       -0.31      4.11 o 
   9  -8   1        7.87       15.57     13.74 o 
  -9  -7   1        8.57       -7.02      8.66 o 
  -8  -7   1       12.45       22.66      7.05 o 
  -7  -7   1        7.72        4.75      4.16 o 
  -6  -7   1        0.57       -2.73      3.33 o 
  -5  -7   1      159.08      160.44      5.68 o 
  -4  -7   1       20.94       18.00      2.16 o 
  -3  -7   1       16.72       23.00      1.90 o 
  -2  -7   1       27.48       41.59      2.06 o 
  -1  -7   1      432.18      457.77      5.30 o 
   0  -7   1      273.52      364.40      4.74 o 
   1  -7   1        0.00        0.44      1.22 o 
   2  -7   1        2.70        1.32      1.31 o 
   3  -7   1      656.65      654.41      8.71 o 
   4  -7   1       34.91       32.67      2.45 o 
   5  -7   1       20.84       18.26      2.88 o 
   6  -7   1       51.20       52.27      4.43 o 
   7  -7   1       60.45       54.54      4.85 o 
   8  -7   1        8.16        5.32      4.15 o 
   9  -7   1       47.86       98.90     15.07 o 
  10  -7   1        0.59       -4.39      7.93 o 
  -9  -6   1       15.79       -0.93      9.40 o 
  -8  -6   1        3.87        8.33      4.61 o 
  -7  -6   1       88.23      103.41      6.12 o 
  -6  -6   1      120.72      112.82      6.61 o 
  -5  -6   1      193.20      178.68      5.60 o 
  -4  -6   1        3.71        1.97      1.76 o 
  -3  -6   1      844.31      784.02      8.96 o 
  -2  -6   1      210.71      261.55      4.07 o 
  -1  -6   1      181.42      181.93      2.95 o 
   0  -6   1      102.72       90.83      2.27 o 
   1  -6   1       32.80       36.26      1.84 o 
   2  -6   1     1215.55     1078.85     11.30 o 
   3  -6   1      398.83      475.80      6.44 o 
   4  -6   1        4.41        5.55      1.71 o 
   5  -6   1        0.04       -3.15      2.22 o 
   6  -6   1      140.83      165.03      5.55 o 
   7  -6   1       51.61       52.48      4.71 o 
   8  -6   1        0.45       -1.79      3.83 o 
   9  -6   1        2.05       -1.38      6.14 o 
  10  -6   1       57.64       67.81      9.78 o 
 -10  -5   1      105.83      108.15     12.40 o 
  -9  -5   1       31.58       17.39      7.65 o 
  -8  -5   1       38.62       34.49      5.95 o 
  -7  -5   1      285.09      288.72      8.31 o 
  -6  -5   1       76.60       83.43      4.63 o 
  -5  -5   1       25.80       21.84      3.22 o 
  -4  -5   1       41.31       43.71      2.21 o 
  -3  -5   1      963.20      933.08      9.22 o 
  -2  -5   1       29.27       27.77      1.68 o 
  -1  -5   1      110.77      117.51      2.22 o 
   0  -5   1      140.03      136.40      2.37 o 
   1  -5   1       83.05       89.46      2.09 o 
   2  -5   1      124.21      111.94      2.51 o 
   3  -5   1       52.50       50.15      2.05 o 
   4  -5   1      122.52      134.38      3.28 o 
   5  -5   1      239.40      231.24      5.32 o 
   6  -5   1       54.62       61.92      3.91 o 
   7  -5   1        3.46        1.76      3.34 o 
   8  -5   1      142.61      132.90      6.35 o 
   9  -5   1      129.99      128.70      8.18 o 
  10  -5   1        5.07       24.66     21.95 o 
 -10  -4   1       87.63       90.64     20.49 o 
  -9  -4   1       25.26       13.08      6.01 o 
  -8  -4   1        2.74        1.92      4.01 o 
  -7  -4   1      206.57      187.65      6.18 o 
  -6  -4   1       17.09       18.02      3.07 o 
  -5  -4   1       87.67       87.08      3.71 o 
  -4  -4   1        0.05       -0.89      1.23 o 
  -3  -4   1       84.45       95.21      2.01 o 
  -2  -4   1      388.53      353.89      4.53 o 
  -1  -4   1       43.20       50.91      1.38 o 
   0  -4   1       23.37       23.94      1.30 o 
   1  -4   1       17.85       24.73      1.33 o 
   2  -4   1     1607.17     1679.22     21.95 o 
   3  -4   1      544.35      485.61      6.20 o 
   4  -4   1     1000.31     1059.84     11.03 o 
   5  -4   1      246.30      255.41      4.87 o 
   6  -4   1      181.71      179.69      5.31 o 
   7  -4   1      513.63      529.74     10.50 o 
   8  -4   1       27.90       17.40      4.15 o 
   9  -4   1        8.45        6.87      5.12 o 
  10  -4   1       33.36       33.47     15.95 o 
 -10  -3   1       15.36       -4.96     24.88 o 
  -9  -3   1        7.37        5.20      5.33 o 
  -8  -3   1      320.90      338.96      9.30 o 
  -7  -3   1      522.29      473.18      9.79 o 
  -6  -3   1      213.08      213.95      6.01 o 
  -5  -3   1       73.66       76.70      3.73 o 
  -4  -3   1      166.84      160.95      3.25 o 
  -3  -3   1        8.66        7.20      1.23 o 
  -2  -3   1      174.93      162.59      2.37 o 
  -1  -3   1      408.60      424.94      5.15 o 
   0  -3   1       24.61       23.31      1.39 o 
   1  -3   1      108.91       73.34      2.29 o 
   2  -3   1       21.34       33.19      1.31 o 
   3  -3   1      161.36      115.39      2.35 o 
   4  -3   1        9.86        2.54      1.38 o 
   5  -3   1      115.47       98.97      3.20 o 
   6  -3   1      249.86      224.72      5.53 o 
   7  -3   1      493.11      513.58      9.59 o 
   8  -3   1      128.80      145.26      5.94 o 
   9  -3   1      102.93      109.14      6.84 o 
  10  -3   1       13.25       10.54      9.16 o 
 -10  -2   1       55.56       58.35     46.30 o 
  -9  -2   1      155.68      157.09      8.35 o 
  -8  -2   1      290.27      306.01      8.72 o 
  -7  -2   1       72.76       65.85      4.38 o 
  -6  -2   1       54.95       50.60      3.50 o 
  -5  -2   1      347.76      356.69      6.14 o 
  -4  -2   1       25.59       25.57      1.65 o 
  -3  -2   1        1.19        4.70      1.06 o 
  -2  -2   1       10.90       10.98      0.91 o 
  -1  -2   1       73.48       68.97      1.15 o 
   0  -2   1        5.44        6.12      0.58 o 
   1  -2   1       15.67       13.94      0.90 o 
   2  -2   1     5214.89     4847.09     49.99 o 
   3  -2   1     3070.88     3475.90     35.15 o 
   4  -2   1      633.28      583.94      6.59 o 
   5  -2   1     1279.67     1373.11     17.26 o 
   6  -2   1      420.56      431.10      8.58 o 
   7  -2   1        1.34       -6.02      3.01 o 
   8  -2   1      113.62      110.19      6.06 o 
   9  -2   1        0.00       -3.75      4.55 o 
  10  -2   1       22.76       10.09      6.75 o 
 -10  -1   1       40.13       54.40     27.41 o 
  -9  -1   1       57.28       35.45     11.98 o 
  -8  -1   1        8.30        0.11      5.05 o 
  -7  -1   1      167.83      183.72      5.73 o 
  -6  -1   1       72.46       67.33      3.73 o 
  -5  -1   1       32.84       30.88      2.38 o 
  -4  -1   1       83.71       71.01      2.16 o 
  -3  -1   1      222.11      199.76      3.07 o 
  -2  -1   1        2.86        6.51      0.77 o 
  -1  -1   1      133.87      111.46      1.79 o 
   0  -1   1        4.59       -0.91      0.45 o 
   1  -1   1      275.47      245.81      4.71 o 
   2  -1   1      516.24      509.47      5.58 o 
   3  -1   1     1511.74     1721.99     17.51 o 
   4  -1   1      428.45      437.81      5.39 o 
   5  -1   1      473.46      466.55      7.23 o 
   6  -1   1      291.23      308.61      6.78 o 
   7  -1   1      155.57      152.54      5.47 o 
   8  -1   1       20.13       17.75      4.28 o 
   9  -1   1      136.86      149.70      7.25 o 
  10  -1   1       15.85       -0.15      9.45 o 
 -10   0   1       21.54       23.40     18.55 o 
  -9   0   1        5.48        6.49      4.77 o 
  -8   0   1       55.39       46.73      4.71 o 
  -7   0   1       51.86       65.50      4.22 o 
  -6   0   1      224.52      196.26      5.17 o 
  -5   0   1       62.93       63.05      2.80 o 
  -4   0   1       97.84      115.05      2.90 o 
  -3   0   1     1713.80     1556.03     16.44 o 
  -2   0   1       55.73       69.26      2.23 o 
  -1   0   1      151.77      159.18      3.99 o 
   0   0   1      128.07        0.51      0.51 o 
   1   0   1      190.40       -5.89      2.94 o 
   2   0   1     6971.72     6452.72     74.10 o 
   3   0   1        8.90       10.85      1.17 o 
   4   0   1     1660.64     1765.61     16.05 o 
   5   0   1      427.25      368.25      6.28 o 
   6   0   1      228.59      245.51      6.05 o 
   7   0   1       35.34       33.77      3.86 o 
   8   0   1       77.64       69.05      5.49 o 
   9   0   1       92.34      125.90      7.20 o 
  10   0   1       11.55        1.52      8.43 o 
 -10   1   1        0.00       -2.42      8.68 o 
  -9   1   1       29.15       28.52      6.40 o 
  -8   1   1        0.17       -2.11      3.46 o 
  -7   1   1      118.35      110.37      5.03 o 
  -6   1   1       19.44       14.23      2.72 o 
  -5   1   1       21.13       11.58      2.02 o 
  -4   1   1      136.44      129.88      3.13 o 
  -3   1   1      171.90      149.75      2.99 o 
  -2   1   1     8239.20     7777.42     96.06 o 
  -1   1   1     2696.39     2976.91     39.03 o 
   0   1   1       67.93       20.55      1.89 o 
   1   1   1     2355.51     2062.46     18.22 o 
   2   1   1     2023.43     1995.97     19.09 o 
   3   1   1       80.55       79.50      2.26 o 
   4   1   1       37.76       49.36      2.16 o 
   5   1   1       46.99       58.30      3.02 o 
   6   1   1       26.57       19.36      3.03 o 
   7   1   1       10.22        9.54      3.28 o 
   8   1   1        4.43        4.44      4.04 o 
   9   1   1       71.20       80.55      6.96 o 
  10   1   1        0.01       -3.20      9.11 o 
 -10   2   1       14.23       16.38      9.71 o 
  -9   2   1        1.74        4.12      5.58 o 
  -8   2   1       47.45       48.77      4.51 o 
  -7   2   1        9.38        6.38      3.42 o 
  -6   2   1      157.82      148.42      4.80 o 
  -5   2   1      552.68      507.14      7.87 o 
  -4   2   1     1393.95     1503.87     17.11 o 
  -3   2   1     6941.01     7489.14     77.09 o 
  -2   2   1     2276.42     2095.64     21.49 o 
  -1   2   1    24557.93    24712.82    345.73 o 
   0   2   1     1512.75     1326.01     17.02 o 
   1   2   1      792.72      645.21      5.99 o 
   2   2   1     1018.62     1122.99     10.84 o 
   3   2   1      111.31      107.66      2.55 o 
   4   2   1      324.43      339.66      5.00 o 
   5   2   1        0.09       -1.04      1.57 o 
   6   2   1      142.13      137.26      4.81 o 
   7   2   1       62.54       76.23      4.71 o 
   8   2   1        8.12        6.28      4.23 o 
   9   2   1      146.81      144.04      8.48 o 
  10   2   1      167.56      189.42     14.67 o 
 -10   3   1       21.33       16.02     13.72 o 
  -9   3   1        0.01        3.37      5.59 o 
  -8   3   1        2.02        0.20      3.30 o 
  -7   3   1      265.17      252.40      6.39 o 
  -6   3   1      365.78      378.68      6.87 o 
  -5   3   1      420.38      470.25      6.87 o 
  -4   3   1      158.40      169.81      3.40 o 
  -3   3   1      906.04      944.83     10.67 o 
  -2   3   1        9.17       11.26      0.98 o 
  -1   3   1        1.02        3.60      1.48 o 
   0   3   1     1126.03     1374.89     14.40 o 
   1   3   1       11.78       18.31      1.14 o 
   2   3   1     1609.07     1766.02     19.65 o 
   3   3   1      104.33      107.69      2.39 o 
   4   3   1      515.63      499.73      6.41 o 
   5   3   1        1.38        1.14      1.78 o 
   6   3   1       30.81       28.20      3.27 o 
   7   3   1       29.24       33.12      3.82 o 
   8   3   1       47.71       39.35      4.55 o 
   9   3   1       58.36       42.76      8.93 o 
  10   3   1       81.37      107.95     13.66 o 
 -10   4   1       23.02       16.18     19.72 o 
  -9   4   1       40.22       42.32      5.20 o 
  -8   4   1       13.08       14.32      3.88 o 
  -7   4   1       60.32       61.27      4.40 o 
  -6   4   1        3.44        0.51      2.51 o 
  -5   4   1     2371.08     2680.10     29.90 o 
  -4   4   1     1046.24     1026.37     12.01 o 
  -3   4   1     1468.33     1689.17     18.70 o 
  -2   4   1     3196.37     3431.65     48.87 o 
  -1   4   1      924.39      790.00      9.60 o 
   0   4   1     1300.16     1397.74     15.15 o 
   1   4   1      161.44      153.18      2.43 o 
   2   4   1       27.21       33.05      1.65 o 
   3   4   1      128.28      136.05      3.13 o 
   4   4   1      245.85      213.31      4.06 o 
   5   4   1       14.81       16.72      2.66 o 
   6   4   1       58.89       58.88      4.31 o 
   7   4   1        0.30       -0.71      3.30 o 
   8   4   1       15.33       22.09      4.87 o 
   9   4   1      284.39      256.72     15.04 o 
  10   4   1       13.18        7.08      9.78 o 
 -10   5   1       27.00       93.60     37.36 o 
  -9   5   1        0.95      -10.38      7.03 o 
  -8   5   1       18.77       23.90      4.17 o 
  -7   5   1       61.82       73.95      4.74 o 
  -6   5   1      524.68      474.79      8.65 o 
  -5   5   1        2.62       -3.84      2.17 o 
  -4   5   1      182.41      174.55      4.06 o 
  -3   5   1     1042.82      960.16     10.74 o 
  -2   5   1      582.84      686.00      9.33 o 
  -1   5   1       75.48       74.48      2.45 o 
   0   5   1      447.94      439.85      5.64 o 
   1   5   1      510.23      595.51      6.38 o 
   2   5   1      171.66      152.79      3.21 o 
   3   5   1      875.81      929.19     14.10 o 
   4   5   1       25.68       29.33      2.24 o 
   5   5   1      564.90      586.34      9.60 o 
   6   5   1       17.41       19.58      3.72 o 
   7   5   1       60.77       70.04      5.51 o 
   8   5   1        7.93        7.29      5.34 o 
   9   5   1       62.67       58.47     16.45 o 
 -10   6   1      110.60      180.78     37.19 o 
  -9   6   1       27.05       30.49      7.67 o 
  -8   6   1       42.99       41.42      5.12 o 
  -7   6   1        0.13       -4.08      3.13 o 
  -6   6   1        4.55       -2.49      2.84 o 
  -5   6   1       81.18       69.89      3.63 o 
  -4   6   1      657.20      750.67     10.43 o 
  -3   6   1      160.33      187.46      3.62 o 
  -2   6   1      215.67      232.46      3.86 o 
  -1   6   1      454.96      508.19      6.40 o 
   0   6   1     1567.19     1474.89     17.08 o 
   1   6   1      212.05      259.73      3.99 o 
   2   6   1       16.14       18.79      1.81 o 
   3   6   1      386.53      379.10      5.87 o 
   4   6   1       43.38       68.61      2.92 o 
   5   6   1      294.28      280.11      5.77 o 
   6   6   1       16.83       19.32      4.73 o 
   7   6   1       83.30       90.19      6.11 o 
   8   6   1      119.88      117.17     12.73 o 
   9   6   1        1.75       -3.11      9.02 o 
 -10   7   1        5.83       47.15     52.20 o 
  -9   7   1       11.14       12.88     10.15 o 
  -8   7   1        0.02       -6.49      4.21 o 
  -7   7   1        0.98        1.65      4.31 o 
  -6   7   1       15.45       15.04      3.38 o 
  -5   7   1      158.00      139.03      4.69 o 
  -4   7   1      542.43      568.33      8.72 o 
  -3   7   1      202.58      228.43      4.35 o 
  -2   7   1        0.06       -0.75      1.36 o 
  -1   7   1      614.34      580.97      6.64 o 
   0   7   1        4.46        2.71      1.24 o 
   1   7   1        5.61        3.94      1.21 o 
   2   7   1      446.65      553.41      7.45 o 
   3   7   1      766.98      734.55      9.52 o 
   4   7   1       62.76       70.77      3.67 o 
   5   7   1       34.94       41.19      4.44 o 
   6   7   1        1.21       -2.84      3.80 o 
   7   7   1      106.45      121.71      8.76 o 
   8   7   1        2.62        3.14      8.47 o 
   9   7   1       72.25       86.67     12.75 o 
  -9   8   1      101.14      130.78     19.65 o 
  -8   8   1       12.39        8.72      4.50 o 
  -7   8   1       31.26       24.52      4.07 o 
  -6   8   1       40.96       40.48      4.08 o 
  -5   8   1       13.01        4.01      4.49 o 
  -4   8   1       11.57        5.77      2.85 o 
  -3   8   1      922.79      850.63     12.66 o 
  -2   8   1       14.63       18.86      1.89 o 
  -1   8   1      124.42      119.69      2.87 o 
   0   8   1      712.54      671.60      8.00 o 
   1   8   1       58.35       58.98      2.51 o 
   2   8   1     1831.15     2053.34     21.97 o 
   3   8   1        2.83        0.08      1.79 o 
   4   8   1       10.30        8.61      2.64 o 
   5   8   1      140.93      153.41      7.52 o 
   6   8   1        0.64        4.94      5.14 o 
   7   8   1       63.54       77.14      7.88 o 
   8   8   1       11.49       19.34      9.94 o 
   9   8   1        3.79       -0.83     10.20 o 
  -9   9   1        2.95       16.29     18.89 o 
  -8   9   1        5.06       14.95      4.78 o 
  -7   9   1        0.04       -0.90      3.68 o 
  -6   9   1        1.41       -4.71      3.05 o 
  -5   9   1       19.89       17.12      3.79 o 
  -4   9   1        0.01       -4.68      2.34 o 
  -3   9   1     1574.46     1685.76     23.52 o 
  -2   9   1      524.81      471.68      9.00 o 
  -1   9   1        8.38        4.38      1.72 o 
   0   9   1      417.42      415.66      6.56 o 
   1   9   1      532.06      537.45      7.08 o 
   2   9   1      435.36      446.01      6.76 o 
   3   9   1        7.24        3.91      2.28 o 
   4   9   1        8.92        5.47      3.47 o 
   5   9   1        2.99        3.37      3.15 o 
   6   9   1        0.90        1.55      5.33 o 
   7   9   1       10.51       11.47      6.60 o 
   8   9   1        4.07        0.11      9.70 o 
  -9  10   1        7.75       28.22     42.84 o 
  -8  10   1       45.45       43.70     13.12 o 
  -7  10   1      106.41      125.11      7.01 o 
  -6  10   1       23.65       21.02      3.95 o 
  -5  10   1        0.12       -1.66      3.02 o 
  -4  10   1      216.37      193.04      6.17 o 
  -3  10   1      125.91      121.77      4.86 o 
  -2  10   1     4306.61     4490.45     47.18 o 
  -1  10   1      929.75      800.88     11.62 o 
   0  10   1     2864.12     3084.97     31.21 o 
   1  10   1      144.98      144.24      4.00 o 
   2  10   1       23.34       15.62      2.43 o 
   3  10   1        0.75       -5.50      3.96 o 
   4  10   1      189.66      170.83      6.78 o 
   5  10   1      113.65      115.25      7.48 o 
   6  10   1       16.17       12.49      6.25 o 
   7  10   1        1.89       -0.66      9.01 o 
   8  10   1        6.88        9.52     17.63 o 
  -8  11   1        7.81       16.65     41.75 o 
  -7  11   1       52.98       58.66      5.97 o 
  -6  11   1        7.50        5.14      3.94 o 
  -5  11   1       86.91       96.34      5.58 o 
  -4  11   1      175.06      156.09      9.19 o 
  -3  11   1      174.58      142.00      5.79 o 
  -2  11   1      107.65      114.13      5.75 o 
  -1  11   1      119.29      115.19      4.45 o 
   0  11   1     2280.97     2206.07     24.99 o 
   1  11   1      235.89      262.38      5.70 o 
   2  11   1      789.75      744.81     18.68 o 
   3  11   1        0.05       -4.86      3.20 o 
   4  11   1       42.14       44.24      4.70 o 
   5  11   1       24.78       15.85      3.75 o 
   6  11   1        1.58        4.42      9.45 o 
   7  11   1        1.50       -6.03      9.74 o 
   8  11   1        0.02       -3.37     10.54 o 
  -8  12   1       17.02       23.03     23.61 o 
  -7  12   1        3.90       -1.41      4.96 o 
  -6  12   1       14.03       16.12      4.90 o 
  -5  12   1       11.33        5.25      3.84 o 
  -4  12   1        6.29       -8.77      4.38 o 
  -3  12   1        5.12        5.29      3.51 o 
  -2  12   1       56.40       60.01      4.57 o 
  -1  12   1      470.95      471.72      8.53 o 
   0  12   1      735.16      670.36     10.15 o 
   1  12   1       72.43       86.26      5.55 o 
   2  12   1      165.87      147.29      6.08 o 
   3  12   1       45.86       49.45      5.80 o 
   4  12   1      104.80      100.34      9.70 o 
   5  12   1       35.39       33.53      7.51 o 
   6  12   1       24.77        5.14     10.32 o 
   7  12   1       88.95      118.72     14.92 o 
  -8  13   1      123.95      163.02     17.34 o 
  -7  13   1       10.29       -5.11      6.43 o 
  -6  13   1        0.20       -4.27      4.82 o 
  -5  13   1        4.40        1.15      4.08 o 
  -4  13   1       14.83        5.72      4.17 o 
  -3  13   1        7.39        5.32      3.36 o 
  -2  13   1        6.36        1.17      2.87 o 
  -1  13   1      408.46      438.26      9.13 o 
   0  13   1       71.47       66.75      4.08 o 
   1  13   1       13.12       10.79      3.73 o 
   2  13   1      375.65      336.56     23.40 o 
   3  13   1       21.13       15.87      4.94 o 
   4  13   1      108.07      104.50     10.66 o 
   5  13   1      189.33      169.69     15.94 o 
   6  13   1        6.98       -2.49     10.62 o 
  -7  14   1        0.82       -4.99      6.70 o 
  -6  14   1       25.49       35.75      7.95 o 
  -5  14   1        2.37       -3.41      5.28 o 
  -4  14   1        6.10        1.24      3.71 o 
  -3  14   1        1.62       -1.40      4.24 o 
  -2  14   1       16.49       13.19      4.49 o 
  -1  14   1       35.79       34.46      5.44 o 
   0  14   1        3.69       -1.32      3.58 o 
   1  14   1        7.64        6.29      3.92 o 
   2  14   1       14.83        8.65      4.86 o 
   3  14   1       47.18       33.98      9.68 o 
   4  14   1       61.68       42.76      6.61 o 
   5  14   1       18.67       24.72     11.26 o 
   6  14   1       56.09       39.87     13.25 o 
  -6  15   1        0.00        3.66      8.16 o 
  -5  15   1       26.53       38.77     11.72 o 
  -4  15   1        8.30        6.51      8.50 o 
  -3  15   1        2.92        0.12      5.21 o 
  -2  15   1        6.46       -4.33      4.87 o 
  -1  15   1       23.73        5.34      5.30 o 
   0  15   1       82.69       81.28      7.28 o 
   1  15   1        0.07       -9.97      4.98 o 
   2  15   1        9.65        5.92      5.38 o 
   3  15   1       24.12       13.13      5.99 o 
   4  15   1       83.04       60.24     12.38 o 
   5  15   1        4.21        2.75     11.21 o 
  -5  16   1       16.70       -1.38     18.81 o 
  -4  16   1        2.43       -5.74     10.54 o 
  -3  16   1        1.23      -15.49      7.74 o 
  -2  16   1        0.02       -6.11      8.42 o 
  -1  16   1       22.51       11.25     15.94 o 
   0  16   1       44.51       56.78     10.81 o 
   1  16   1      162.42      163.44     13.61 o 
   2  16   1        0.31        3.89      9.87 o 
   3  16   1      185.95      220.89     15.84 o 
   4  16   1        8.31        2.82     10.69 o 
  -4  17   1       11.25        9.24     11.47 o 
  -3  17   1        3.76       -5.37     13.41 o 
  -2  17   1        0.03        6.02      9.31 o 
  -1  17   1       12.03      -14.17     10.02 o 
   0  17   1        2.09      -18.39      9.19 o 
   1  17   1        2.29       -3.92     10.12 o 
   2  17   1        1.44       -6.58     11.81 o 
   3  17   1       83.97       99.19     14.43 o 
  -3  18   1       26.12       19.44     17.80 o 
  -2  18   1        1.16      -10.38     10.46 o 
  -1  18   1        0.23      -19.57      9.79 o 
   0  18   1        1.42        0.58     18.30 o 
   1  18   1       11.03       10.21     10.98 o 
  -2 -18   2       18.53        8.77     16.53 o 
  -1 -18   2       26.96       38.32     15.86 o 
   0 -18   2       99.20      105.89     11.08 o 
   1 -18   2        2.22       13.40     10.99 o 
   2 -18   2       28.49       16.32     18.05 o 
   3 -18   2        9.56       -3.07     19.06 o 
   4 -18   2      254.90      306.48     43.60 o 
  -4 -17   2        0.16      -14.00     19.40 o 
  -3 -17   2       80.87       94.43     13.95 o 
  -2 -17   2       93.54      100.38     13.65 o 
  -1 -17   2       96.19      117.10     19.57 o 
   0 -17   2       25.09       25.27      9.26 o 
   1 -17   2       24.48       27.28      7.94 o 
   2 -17   2        2.93       -1.16     14.42 o 
   3 -17   2        1.51       -9.33      9.19 o 
   4 -17   2      424.45      412.98     19.10 o 
   5 -17   2        2.86       -9.71      9.65 o 
  -5 -16   2       11.43       11.90     10.88 o 
  -4 -16   2        0.40       -9.95     19.06 o 
  -3 -16   2      136.57      159.02     14.58 o 
  -2 -16   2        8.18        6.83      5.78 o 
  -1 -16   2        9.74        4.75      5.52 o 
   0 -16   2        8.49       -0.75      4.97 o 
   1 -16   2        8.08       16.55      5.10 o 
   2 -16   2       84.67       90.61      7.18 o 
   3 -16   2       53.54       73.43     11.39 o 
   4 -16   2      236.52      255.69     17.04 o 
   5 -16   2       95.28      123.98     22.94 o 
   6 -16   2        0.05       -6.63      9.04 o 
  -6 -15   2       67.40       74.78     13.80 o 
  -5 -15   2        0.32      -13.48      9.41 o 
  -4 -15   2        3.31      -18.72     16.19 o 
  -3 -15   2        4.18       12.01      9.01 o 
  -2 -15   2        0.31        1.15      4.46 o 
  -1 -15   2       36.75       31.30      6.10 o 
   0 -15   2        1.94        1.50      4.22 o 
   1 -15   2        4.76       -1.05      4.15 o 
   2 -15   2        3.90       -1.43      4.11 o 
   3 -15   2      116.99      121.14     13.29 o 
   4 -15   2      108.13      105.32      8.50 o 
   5 -15   2       63.00       81.69     19.73 o 
   6 -15   2       28.74       38.81     11.89 o 
   7 -15   2       83.29       98.65     21.51 o 
  -6 -14   2       27.79       32.73     11.85 o 
  -5 -14   2        0.06       -5.83      9.24 o 
  -4 -14   2        9.58       -3.87      7.78 o 
  -3 -14   2       94.31       73.85      8.00 o 
  -2 -14   2       99.40       94.04     15.37 o 
  -1 -14   2       11.34        9.78      4.60 o 
   0 -14   2        1.50       -2.13      3.55 o 
   1 -14   2        0.38        2.24      3.69 o 
   2 -14   2        0.31       -3.26      3.77 o 
   3 -14   2        1.70       -0.37      4.37 o 
   4 -14   2       13.11        7.21      9.01 o 
   5 -14   2       72.65       60.15      7.49 o 
   6 -14   2       12.17        4.49     10.37 o 
   7 -14   2       19.34       24.59      9.77 o 
  -7 -13   2        0.00      -12.74      9.43 o 
  -6 -13   2      140.85      146.59     14.89 o 
  -5 -13   2       25.32       27.49      7.17 o 
  -4 -13   2      191.24      211.96     13.17 o 
  -3 -13   2        4.79        5.41      3.50 o 
  -2 -13   2      269.27      203.92      8.89 o 
  -1 -13   2        2.97       -5.34      3.11 o 
   0 -13   2       84.11       70.97      9.21 o 
   1 -13   2        0.07       -0.02      3.38 o 
   2 -13   2       36.10       29.35      4.52 o 
   3 -13   2       61.28       65.77      6.08 o 
   4 -13   2       67.44       75.65     11.10 o 
   5 -13   2        0.48      -11.08      6.63 o 
   6 -13   2      168.84      149.27      9.34 o 
   7 -13   2       14.89       12.58     12.31 o 
   8 -13   2       11.04       16.47      9.18 o 
  -7 -12   2      166.58      149.83     14.97 o 
  -6 -12   2        3.03        8.60      9.21 o 
  -5 -12   2        0.44       -1.38      5.59 o 
  -4 -12   2      220.08      185.40     12.06 o 
  -3 -12   2        0.75        1.47      2.83 o 
  -2 -12   2      127.20       96.51      4.54 o 
  -1 -12   2       31.99       29.10      3.52 o 
   0 -12   2       11.30       11.32      3.13 o 
   1 -12   2       58.28       58.10      5.78 o 
   2 -12   2      209.09      237.21      5.87 o 
   3 -12   2       51.93       40.41      4.00 o 
   4 -12   2       15.53       15.85      3.91 o 
   5 -12   2       14.86        4.34      5.27 o 
   6 -12   2      155.27      132.36      7.97 o 
   7 -12   2      401.47      438.74     17.98 o 
   8 -12   2       24.60       64.77     21.93 o 
  -8 -11   2        6.98       13.49     11.05 o 
  -7 -11   2      504.44      522.45     21.96 o 
  -6 -11   2       40.66       49.21      7.22 o 
  -5 -11   2      117.63      125.93      6.71 o 
  -4 -11   2       61.50       60.30      5.76 o 
  -3 -11   2        5.95        0.95      2.87 o 
  -2 -11   2        0.38        1.78      2.48 o 
  -1 -11   2      281.37      246.20      4.91 o 
   0 -11   2        4.78        4.91      1.90 o 
   1 -11   2      125.47      106.03      3.70 o 
   2 -11   2      151.51      162.70      4.93 o 
   3 -11   2      237.74      197.08      6.04 o 
   4 -11   2      132.32      115.46      5.55 o 
   5 -11   2      273.35      266.64      8.05 o 
   6 -11   2      254.25      239.20      8.08 o 
   7 -11   2     1279.62     1301.72     31.55 o 
   8 -11   2       49.43       58.09     11.39 o 
   9 -11   2        7.42       27.85     31.71 o 
  -8 -10   2        2.47       -5.73     22.10 o 
  -7 -10   2       23.28       18.92      6.14 o 
  -6 -10   2       31.51       29.47      4.91 o 
  -5 -10   2        2.77       -1.74      3.70 o 
  -4 -10   2        2.38       -1.21      4.24 o 
  -3 -10   2      213.57      202.85      5.19 o 
  -2 -10   2      389.31      394.52      7.21 o 
  -1 -10   2      232.00      224.31      4.08 o 
   0 -10   2     1459.10     1564.28     16.13 o 
   1 -10   2      104.76      115.11      3.36 o 
   2 -10   2       40.47       36.52      2.75 o 
   3 -10   2      194.70      218.87      5.52 o 
   4 -10   2       74.74       94.22      9.38 o 
   5 -10   2      337.12      360.45      8.94 o 
   6 -10   2      768.05      815.28     15.23 o 
   7 -10   2      992.55      950.25     17.43 o 
   8 -10   2       28.53       54.19     22.26 o 
   9 -10   2       10.30       33.08      9.36 o 
  -9  -9   2        1.29        2.58      9.25 o 
  -8  -9   2       39.61       71.04     15.86 o 
  -7  -9   2       11.62       11.93      4.84 o 
  -6  -9   2       89.90       87.77      5.92 o 
  -5  -9   2       99.30      101.54      5.47 o 
  -4  -9   2        0.01       -4.79      3.29 o 
  -3  -9   2      535.76      507.88      8.31 o 
  -2  -9   2      120.22      122.78      3.36 o 
  -1  -9   2      589.14      561.56      6.71 o 
   0  -9   2      905.80      944.67     10.42 o 
   1  -9   2      562.40      562.57      7.13 o 
   2  -9   2      257.08      222.92      4.48 o 
   3  -9   2      115.38      106.86      3.71 o 
   4  -9   2      295.47      299.58      6.50 o 
   5  -9   2      138.33      152.61      5.90 o 
   6  -9   2       94.54       98.79      5.62 o 
   7  -9   2       18.14       17.81      4.39 o 
   8  -9   2       29.42       35.61      6.79 o 
   9  -9   2        1.24       16.39     20.66 o 
  -9  -8   2        0.09        7.64      9.53 o 
  -8  -8   2       16.16       11.96      7.31 o 
  -7  -8   2        3.51       13.99      6.22 o 
  -6  -8   2        0.32       -5.43      3.66 o 
  -5  -8   2      165.52      167.71      5.94 o 
  -4  -8   2       23.86       26.72      3.44 o 
  -3  -8   2      489.54      474.91      7.05 o 
  -2  -8   2      447.29      546.12      6.95 o 
  -1  -8   2     2054.30     2249.97     19.82 o 
   0  -8   2     1332.32     1461.13     14.22 o 
   1  -8   2     1829.89     2402.49     23.29 o 
   2  -8   2       12.85        9.85      1.73 o 
   3  -8   2       95.85       85.66      3.04 o 
   4  -8   2        0.48       -1.09      2.13 o 
   5  -8   2       80.75       68.25      4.18 o 
   6  -8   2      169.25      186.60      7.06 o 
   7  -8   2      118.79      123.41      6.30 o 
   8  -8   2       54.94       63.78      5.67 o 
   9  -8   2        5.07       27.54     13.07 o 
  -9  -7   2       24.47       21.48     12.71 o 
  -8  -7   2       15.74       18.30      7.84 o 
  -7  -7   2       32.15       35.13      5.28 o 
  -6  -7   2        1.21       -1.31      3.34 o 
  -5  -7   2        7.18        6.81      3.09 o 
  -4  -7   2        8.72        7.86      2.47 o 
  -3  -7   2      247.57      272.87      4.39 o 
  -2  -7   2      424.80      416.08      5.57 o 
  -1  -7   2     3025.99     3732.74     32.74 o 
   0  -7   2      248.33      282.33      3.83 o 
   1  -7   2      463.13      539.46      6.57 o 
   2  -7   2       10.98       12.13      1.57 o 
   3  -7   2        8.92        5.41      1.85 o 
   4  -7   2      131.06      114.07      3.57 o 
   5  -7   2      442.87      416.44      7.68 o 
   6  -7   2      107.23      113.38      5.34 o 
   7  -7   2       71.03       79.41      5.43 o 
   8  -7   2        8.32        3.77      4.22 o 
   9  -7   2        1.81        4.17      8.97 o 
  10  -7   2        7.83       15.35      8.94 o 
  -9  -6   2        1.16      -12.82      6.41 o 
  -8  -6   2      145.32      161.09      7.34 o 
  -7  -6   2        2.56       -1.32      3.66 o 
  -6  -6   2       11.24       13.38      3.48 o 
  -5  -6   2        4.25        3.49      2.69 o 
  -4  -6   2       27.34       25.47      2.19 o 
  -3  -6   2      188.50      189.73      3.80 o 
  -2  -6   2       17.41       16.42      1.29 o 
  -1  -6   2    23445.95    29102.74    237.58 o 
   0  -6   2     1913.49     2028.71     18.06 o 
   1  -6   2      204.40      204.16      3.42 o 
   2  -6   2      314.63      389.79      5.16 o 
   3  -6   2       83.74       76.39      2.48 o 
   4  -6   2       36.93       40.09      2.39 o 
   5  -6   2      518.61      569.53      9.11 o 
   6  -6   2        6.51        5.65      2.98 o 
   7  -6   2       92.16      111.97      5.81 o 
   8  -6   2       14.49        9.47      4.17 o 
   9  -6   2        0.44       -3.35     10.09 o 
  10  -6   2        0.05        8.43      8.94 o 
 -10  -5   2        0.29       -3.32     13.71 o 
  -9  -5   2        5.07        8.38      9.28 o 
  -8  -5   2        1.83       -2.77      4.23 o 
  -7  -5   2        5.79        2.43      3.37 o 
  -6  -5   2        2.08       -0.92      2.71 o 
  -5  -5   2       26.76       38.73      3.26 o 
  -4  -5   2      106.95      106.16      2.86 o 
  -3  -5   2      278.25      318.22      5.12 o 
  -2  -5   2      154.34      184.89      2.91 o 
  -1  -5   2       88.93       98.34      1.93 o 
   0  -5   2      287.16      260.62      3.11 o 
   1  -5   2      651.70      601.75      6.40 o 
   2  -5   2      643.52      714.93      7.91 o 
   3  -5   2      510.08      482.74      6.05 o 
   4  -5   2       53.49       59.12      2.43 o 
   5  -5   2       10.41       13.48      2.43 o 
   6  -5   2       96.33       91.62      4.67 o 
   7  -5   2      105.34      110.71      6.56 o 
   8  -5   2      165.20      175.96      7.07 o 
   9  -5   2        3.17        7.28      5.41 o 
  10  -5   2       75.59      103.40     11.64 o 
 -10  -4   2        0.18       -4.55     12.63 o 
  -9  -4   2        3.50       -4.67      5.16 o 
  -8  -4   2        0.39       -5.89      4.97 o 
  -7  -4   2       17.06       13.56      3.75 o 
  -6  -4   2        4.82        3.07      2.80 o 
  -5  -4   2        7.52       13.04      2.54 o 
  -4  -4   2       72.75       57.66      2.22 o 
  -3  -4   2       91.45       84.88      2.18 o 
  -2  -4   2        0.89        0.27      1.05 o 
  -1  -4   2      774.48      722.29      7.05 o 
   0  -4   2     1631.87     1967.91     16.16 o 
   1  -4   2      205.12      210.68      3.15 o 
   2  -4   2       87.88       67.81      2.18 o 
   3  -4   2      549.56      554.00      6.61 o 
   4  -4   2       31.21       28.90      1.91 o 
   5  -4   2      639.10      648.85      8.69 o 
   6  -4   2      157.31      153.33      5.04 o 
   7  -4   2      285.59      271.89      7.39 o 
   8  -4   2       12.06        8.05      3.93 o 
   9  -4   2      108.34      108.74      8.34 o 
  10  -4   2      134.09      121.28     12.48 o 
 -10  -3   2       85.46       95.60     23.78 o 
  -9  -3   2        1.89       -5.27      6.41 o 
  -8  -3   2      507.21      470.85     10.79 o 
  -7  -3   2        7.03        7.51      3.58 o 
  -6  -3   2        6.54       10.94      2.86 o 
  -5  -3   2       28.86       23.74      2.43 o 
  -4  -3   2      196.73      188.38      3.76 o 
  -3  -3   2      481.63      446.78      5.47 o 
  -2  -3   2      378.75      419.58      4.61 o 
  -1  -3   2       58.95       51.37      1.23 o 
   0  -3   2      146.13      136.55      2.37 o 
   1  -3   2      500.92      463.40      5.30 o 
   2  -3   2       23.63       24.29      1.48 o 
   3  -3   2     2964.55     3303.82     36.10 o 
   4  -3   2        9.86       10.84      1.92 o 
   5  -3   2       15.91       17.39      2.16 o 
   6  -3   2       78.76       95.68      4.20 o 
   7  -3   2        0.96       -2.42      2.99 o 
   8  -3   2        1.78        0.14      3.60 o 
   9  -3   2       67.42       75.96      5.80 o 
  10  -3   2        0.37        4.72      8.94 o 
 -10  -2   2       31.19       16.91     13.32 o 
  -9  -2   2        0.09       -3.47      6.41 o 
  -8  -2   2        0.95       -3.14      4.27 o 
  -7  -2   2      231.23      243.63      7.01 o 
  -6  -2   2        7.75        7.57      3.13 o 
  -5  -2   2        5.46       -0.05      1.69 o 
  -4  -2   2       53.75       51.00      2.19 o 
  -3  -2   2        2.52        1.23      1.02 o 
  -2  -2   2       57.40       60.62      1.89 o 
  -1  -2   2      358.93      371.81      5.45 o 
   0  -2   2     2821.12     2645.66     25.92 o 
   1  -2   2    14485.33    16685.32    148.61 o 
   2  -2   2     2698.09     2311.21     20.26 o 
   3  -2   2       10.39        5.92      1.22 o 
   4  -2   2     1098.89     1203.58     13.53 o 
   5  -2   2      254.36      265.01      4.71 o 
   6  -2   2       20.57       30.44      3.24 o 
   7  -2   2       60.32       67.94      4.48 o 
   8  -2   2       42.69       39.19      4.44 o 
   9  -2   2        6.43        0.04      4.76 o 
  10  -2   2       44.71       36.26     10.29 o 
 -10  -1   2        1.73        0.36     20.83 o 
  -9  -1   2       51.14       62.69      8.23 o 
  -8  -1   2       36.79       34.85      4.32 o 
  -7  -1   2      154.60      145.18      5.62 o 
  -6  -1   2        5.73        2.71      2.39 o 
  -5  -1   2       54.06       51.32      2.62 o 
  -4  -1   2        1.33        2.05      1.27 o 
  -3  -1   2       69.73       62.27      1.84 o 
  -2  -1   2      689.77      593.53      8.37 o 
  -1  -1   2        0.01       -0.64      0.90 o 
   0  -1   2       22.71       17.48      1.13 o 
   1  -1   2       15.16        7.52      0.78 o 
   2  -1   2    13972.21    14320.21    136.33 o 
   3  -1   2       95.88       85.82      2.37 o 
   4  -1   2     7197.23     8068.41     73.49 o 
   5  -1   2      435.30      444.83      6.31 o 
   6  -1   2      262.17      262.46      5.83 o 
   7  -1   2      129.36      142.14      5.47 o 
   8  -1   2        0.32        3.61      4.05 o 
   9  -1   2       17.78       18.98      6.79 o 
  10  -1   2        1.15       -6.07      8.94 o 
 -10   0   2        0.07       -1.12     12.59 o 
  -9   0   2       10.37       15.55      7.12 o 
  -8   0   2        0.65       -4.32      3.35 o 
  -7   0   2      286.68      260.32      6.96 o 
  -6   0   2       60.21       71.54      3.57 o 
  -5   0   2      164.72      147.49      3.65 o 
  -4   0   2        5.59        3.71      1.40 o 
  -3   0   2       11.54       11.46      1.31 o 
  -2   0   2        0.01        4.89      1.60 o 
  -1   0   2        0.01       -2.58      1.35 o 
   0   0   2      531.25      482.77      7.38 o 
   1   0   2      366.65      280.02      3.98 o 
   2   0   2   149750.89   163635.73   1495.86 o 
   3   0   2     2621.46     2539.66     25.31 o 
   4   0   2       68.41       60.32      2.63 o 
   5   0   2        6.68        5.41      1.75 o 
   6   0   2      149.29      141.15      4.60 o 
   7   0   2       17.35       18.45      3.70 o 
   8   0   2       11.15       10.76      6.65 o 
   9   0   2        1.69       -0.43      5.40 o 
  10   0   2        9.51       -0.51      9.78 o 
 -10   1   2        3.17        3.61      9.42 o 
  -9   1   2        0.54       -6.67      5.92 o 
  -8   1   2       29.45       22.00      5.99 o 
  -7   1   2       10.10        6.07      3.17 o 
  -6   1   2        4.30        0.46      2.18 o 
  -5   1   2        4.46        0.23      1.67 o 
  -4   1   2       75.26       64.81      2.24 o 
  -3   1   2      163.23      179.84      3.45 o 
  -2   1   2      111.23      101.81      3.90 o 
  -1   1   2     2787.68     2834.10     70.56 o 
   0   1   2     3485.16     3907.82     60.01 o 
   1   1   2        7.97        3.35      0.94 o 
   2   1   2    16524.53    17612.97    146.94 o 
   3   1   2     1448.12     1462.03     14.10 o 
   4   1   2     1492.09     1422.84     14.10 o 
   5   1   2        4.68        5.93      1.79 o 
   6   1   2      174.63      168.55      4.95 o 
   7   1   2       17.20       15.13      3.42 o 
   8   1   2       92.29      111.69      6.45 o 
   9   1   2        6.59        7.34      6.09 o 
  10   1   2        0.04       -0.67      9.28 o 
 -10   2   2      120.67      159.03     13.12 o 
  -9   2   2        0.36       -8.98      5.29 o 
  -8   2   2       15.50       11.54      4.78 o 
  -7   2   2        7.32        5.69      3.16 o 
  -6   2   2      228.87      207.26      5.33 o 
  -5   2   2      176.78      198.31      4.30 o 
  -4   2   2        0.39       -0.26      1.19 o 
  -3   2   2        1.45        1.99      1.20 o 
  -2   2   2      614.01      592.02      7.29 o 
  -1   2   2      217.42      204.28      6.20 o 
   0   2   2    19498.02    21365.71    277.01 o 
   1   2   2     8866.78     8517.81     87.67 o 
   2   2   2      476.59      420.27      6.07 o 
   3   2   2     2786.10     3140.24     31.18 o 
   4   2   2      483.34      484.16      6.17 o 
   5   2   2       38.47       41.94      2.50 o 
   6   2   2       34.36       30.26      3.19 o 
   7   2   2        8.81        5.32      3.46 o 
   8   2   2        3.59       16.81      4.10 o 
   9   2   2        5.05        3.88      7.96 o 
  10   2   2        0.03        6.75     10.12 o 
 -10   3   2       30.28       31.29     13.27 o 
  -9   3   2       16.88       12.78      8.67 o 
  -8   3   2       35.83       38.38      5.16 o 
  -7   3   2        0.00       -5.20      2.66 o 
  -6   3   2        3.69       -2.31      2.15 o 
  -5   3   2        6.08        5.02      1.75 o 
  -4   3   2       21.91       17.29      1.51 o 
  -3   3   2      409.17      426.56      5.57 o 
  -2   3   2       64.90       64.14      2.25 o 
  -1   3   2        5.51        4.31      1.41 o 
   0   3   2        4.42       11.51      1.62 o 
   1   3   2      281.08      332.95      3.72 o 
   2   3   2      163.10      165.64      2.61 o 
   3   3   2        2.30        7.01      1.33 o 
   4   3   2      175.14      163.64      3.54 o 
   5   3   2       17.73       11.45      1.95 o 
   6   3   2        7.72        5.85      2.73 o 
   7   3   2       39.45       45.94      4.39 o 
   8   3   2        0.01        0.29      4.67 o 
   9   3   2        0.51        0.67      9.61 o 
  10   3   2        7.64       -2.87     10.12 o 
 -10   4   2      169.61      190.24     15.72 o 
  -9   4   2       11.07       -3.89     14.27 o 
  -8   4   2        0.75       -4.55      4.31 o 
  -7   4   2       13.81        6.76      3.10 o 
  -6   4   2      333.31      329.43      6.67 o 
  -5   4   2     1900.06     1876.91     23.32 o 
  -4   4   2      798.30      995.88     13.56 o 
  -3   4   2        0.50        3.21      1.20 o 
  -2   4   2       28.10       27.23      1.73 o 
  -1   4   2      102.25       92.61      2.37 o 
   0   4   2      185.46      163.84      2.78 o 
   1   4   2     1446.03     1625.33     15.02 o 
   2   4   2      134.04      132.14      2.86 o 
   3   4   2      188.45      198.74      3.63 o 
   4   4   2       52.70       75.45      2.77 o 
   5   4   2        1.39        0.29      2.19 o 
   6   4   2        2.53        0.22      2.87 o 
   7   4   2       23.28       23.12      4.47 o 
   8   4   2       50.17       41.29      6.78 o 
   9   4   2       56.84       76.92     12.82 o 
  10   4   2        8.53       17.37     10.80 o 
 -10   5   2        0.42       13.71     13.32 o 
  -9   5   2        0.11      -19.05     12.56 o 
  -8   5   2        9.93        8.91      4.81 o 
  -7   5   2        0.30       -5.65      3.57 o 
  -6   5   2      377.60      428.60      7.91 o 
  -5   5   2      213.58      206.28      4.96 o 
  -4   5   2       44.54       51.05      2.49 o 
  -3   5   2       94.88       94.99      2.64 o 
  -2   5   2       71.17       60.62      2.49 o 
  -1   5   2        0.78       -0.84      1.26 o 
   0   5   2       31.43       39.68      1.88 o 
   1   5   2        0.85        0.84      1.20 o 
   2   5   2      413.97      435.11      5.61 o 
   3   5   2        0.26       -1.13      1.44 o 
   4   5   2       29.02       36.20      2.28 o 
   5   5   2     1235.26     1240.88     19.07 o 
   6   5   2       33.38       45.15      3.88 o 
   7   5   2       47.27       55.11      6.58 o 
   8   5   2       47.77       45.46      9.64 o 
   9   5   2        0.34       -1.86      9.95 o 
 -10   6   2        3.52        8.98     33.14 o 
  -9   6   2       58.94       84.76     14.79 o 
  -8   6   2       65.20       70.55      8.16 o 
  -7   6   2       66.60       65.84      4.47 o 
  -6   6   2       23.94       33.77      5.42 o 
  -5   6   2       50.30       37.22      2.93 o 
  -4   6   2      267.93      192.62      4.37 o 
  -3   6   2       21.20       27.33      1.93 o 
  -2   6   2        1.47       -1.82      1.34 o 
  -1   6   2        7.81       11.29      1.61 o 
   0   6   2       37.53       54.07      2.13 o 
   1   6   2      187.72      177.96      3.18 o 
   2   6   2      261.66      286.52      4.44 o 
   3   6   2      554.21      562.97      7.69 o 
   4   6   2        0.52       -3.39      1.69 o 
   5   6   2     1389.80     1518.13     21.46 o 
   6   6   2       51.34       48.87      3.85 o 
   7   6   2        7.95        3.70      9.15 o 
   8   6   2        0.23        3.13      8.40 o 
   9   6   2       84.44       79.78     13.49 o 
 -10   7   2       41.73      110.60     58.36 o 
  -9   7   2       12.60        1.85     32.39 o 
  -8   7   2       92.18       95.82     14.63 o 
  -7   7   2       13.44       13.68      3.54 o 
  -6   7   2        4.58       -3.82      2.71 o 
  -5   7   2       58.04       65.88      3.89 o 
  -4   7   2       40.64       34.47      2.74 o 
  -3   7   2      163.71      148.94      3.83 o 
  -2   7   2       31.75       49.57      2.25 o 
  -1   7   2        0.57       -0.64      1.41 o 
   0   7   2      208.55      214.34      3.80 o 
   1   7   2       53.49       53.90      2.32 o 
   2   7   2      423.91      432.14      6.00 o 
   3   7   2       56.70       78.91      3.19 o 
   4   7   2      167.55      167.98      5.38 o 
   5   7   2      250.19      266.55      6.60 o 
   6   7   2        3.60        3.58      3.08 o 
   7   7   2       30.80       20.88      6.16 o 
   8   7   2        9.47       26.63      9.62 o 
   9   7   2       13.47        3.54     11.13 o 
  -9   8   2       19.84       17.52     18.13 o 
  -8   8   2       83.89       94.41      9.61 o 
  -7   8   2        0.04       -4.16      4.22 o 
  -6   8   2        1.89       -0.22      2.86 o 
  -5   8   2       12.80       10.00      2.86 o 
  -4   8   2       51.88       59.00      3.57 o 
  -3   8   2      306.87      250.21      5.27 o 
  -2   8   2      878.62      880.88     13.58 o 
  -1   8   2        8.04        4.96      1.70 o 
   0   8   2       25.04       24.99      2.02 o 
   1   8   2        0.00       -0.74      1.63 o 
   2   8   2       69.89       68.85      2.93 o 
   3   8   2      732.70      808.57     10.50 o 
   4   8   2      710.61      677.16     11.73 o 
   5   8   2       46.45       45.90      5.24 o 
   6   8   2        5.82        3.30      3.27 o 
   7   8   2       16.39       15.45      6.48 o 
   8   8   2       31.35       26.31     11.13 o 
   9   8   2      108.98      104.07     16.02 o 
  -9   9   2       30.33       62.42     23.87 o 
  -8   9   2       58.38       74.73      8.81 o 
  -7   9   2       48.80       47.83      4.60 o 
  -6   9   2        6.29        4.57      3.63 o 
  -5   9   2        0.75       -2.63      2.75 o 
  -4   9   2       51.24       50.29      4.03 o 
  -3   9   2      215.75      178.50      7.18 o 
  -2   9   2      957.05      965.63     14.21 o 
  -1   9   2      179.51      165.19      4.26 o 
   0   9   2        8.79       13.23      2.23 o 
   1   9   2      120.74      102.27      3.53 o 
   2   9   2      595.22      532.46      8.14 o 
   3   9   2       21.57       27.46      3.25 o 
   4   9   2      147.62      149.79     10.10 o 
   5   9   2      177.44      157.24      8.90 o 
   6   9   2       10.84        6.20      5.73 o 
   7   9   2       89.44      102.67     13.21 o 
   8   9   2        0.53       -5.91      9.53 o 
  -9  10   2        0.01        6.14     17.12 o 
  -8  10   2       14.55        9.47      8.59 o 
  -7  10   2      206.84      214.09     12.37 o 
  -6  10   2       48.34       42.68      4.41 o 
  -5  10   2        3.36        1.69      3.09 o 
  -4  10   2      298.26      315.78     10.07 o 
  -3  10   2     1460.03     1409.11     25.17 o 
  -2  10   2     1187.70     1120.66     15.32 o 
  -1  10   2     2829.48     3070.98     36.14 o 
   0  10   2      279.49      266.34      6.29 o 
   1  10   2      744.57      696.60     10.68 o 
   2  10   2      230.59      254.50      6.59 o 
   3  10   2        7.83       -5.71      3.16 o 
   4  10   2      175.61      195.98      9.05 o 
   5  10   2       34.47       31.07      4.16 o 
   6  10   2       16.77       17.71      7.55 o 
   7  10   2        8.69        9.10     11.22 o 
   8  10   2        7.21        9.81     10.78 o 
  -8  11   2       73.17       74.60     20.92 o 
  -7  11   2       57.83       54.84      8.22 o 
  -6  11   2      311.80      325.01      8.63 o 
  -5  11   2       53.19       45.10      4.40 o 
  -4  11   2      125.30      117.31      5.37 o 
  -3  11   2     2703.69     2737.11     38.20 o 
  -2  11   2      190.42      164.85      5.46 o 
  -1  11   2      124.73      132.23      6.37 o 
   0  11   2       12.83       15.16      2.46 o 
   1  11   2       25.64       29.95      3.31 o 
   2  11   2      489.83      462.17     10.81 o 
   3  11   2        3.96        0.33      3.68 o 
   4  11   2      225.99      214.39     10.23 o 
   5  11   2       12.93       17.88      4.32 o 
   6  11   2       65.13       72.91      9.59 o 
   7  11   2       28.74       32.60     11.67 o 
  -8  12   2        6.62       26.21     15.94 o 
  -7  12   2       45.28       38.37     11.19 o 
  -6  12   2       25.81       29.68      5.36 o 
  -5  12   2       16.49        4.04      3.83 o 
  -4  12   2        2.77       -2.52      3.35 o 
  -3  12   2     1739.08     1883.62     25.74 o 
  -2  12   2       12.29        7.21      3.13 o 
  -1  12   2      127.84      107.77      5.90 o 
   0  12   2      389.84      431.04     12.70 o 
   1  12   2      289.30      261.91     10.36 o 
   2  12   2      846.52      831.45     39.11 o 
   3  12   2        5.33        3.95      4.60 o 
   4  12   2      115.82      110.71     11.13 o 
   5  12   2       11.09       14.03      4.63 o 
   6  12   2       44.22       43.44      9.40 o 
   7  12   2        4.92        7.63     11.22 o 
  -7  13   2       48.20       58.95     14.67 o 
  -6  13   2        2.14       -0.54      4.97 o 
  -5  13   2        0.17       -4.26      4.45 o 
  -4  13   2       18.25       11.62      4.11 o 
  -3  13   2      198.40      187.39      8.01 o 
  -2  13   2      237.97      224.50      6.63 o 
  -1  13   2       28.67       20.73      3.91 o 
   0  13   2       93.64      100.87      4.90 o 
   1  13   2       36.93       38.10      6.69 o 
   2  13   2        0.02        1.20      3.85 o 
   3  13   2        0.16       -2.14      4.51 o 
   4  13   2       17.51       20.87      5.71 o 
   5  13   2       15.72       15.80     10.52 o 
   6  13   2      296.15      317.64     14.97 o 
  -7  14   2       44.43       81.52     16.04 o 
  -6  14   2       16.60       24.12      6.98 o 
  -5  14   2       16.55       21.29      5.53 o 
  -4  14   2      308.95      285.29      8.05 o 
  -3  14   2      172.40      180.35      6.58 o 
  -2  14   2       36.75       48.45      4.36 o 
  -1  14   2      112.82      100.83      9.63 o 
   0  14   2       31.55       23.08      6.95 o 
   1  14   2       16.91        9.58      4.87 o 
   2  14   2      210.45      201.06     13.31 o 
   3  14   2        2.10       -3.84      5.36 o 
   4  14   2       65.36       49.95      8.30 o 
   5  14   2       22.91       15.96     11.52 o 
   6  14   2       33.45       40.67     10.09 o 
  -6  15   2       26.43       30.99      7.68 o 
  -5  15   2        1.95       -3.24      8.61 o 
  -4  15   2       99.44      100.09      8.26 o 
  -3  15   2      187.28      167.34      8.49 o 
  -2  15   2       33.32       33.88      6.42 o 
  -1  15   2      204.43      198.89     15.06 o 
   0  15   2       95.95       91.56     15.31 o 
   1  15   2       88.55       90.52     11.36 o 
   2  15   2        8.48       -8.09      8.48 o 
   3  15   2       22.51       10.38     10.04 o 
   4  15   2       31.85       19.71     11.26 o 
   5  15   2      109.24      121.28     15.73 o 
  -5  16   2       43.30       57.08     10.63 o 
  -4  16   2       14.18       11.59      8.85 o 
  -3  16   2       59.09       55.84     10.46 o 
  -2  16   2       19.89       15.45     15.26 o 
  -1  16   2       54.42       70.95     17.12 o 
   0  16   2      320.53      364.20     17.73 o 
   1  16   2       13.46       -0.62      9.47 o 
   2  16   2       71.76       83.07     12.78 o 
   3  16   2       12.45       13.01     11.00 o 
   4  16   2       18.57       23.19     12.42 o 
  -4  17   2        0.49      -10.97     14.17 o 
  -3  17   2       28.50       17.58     15.60 o 
  -2  17   2       27.56       24.85     11.55 o 
  -1  17   2        0.85      -11.78     11.22 o 
   0  17   2      455.28      452.22     20.08 o 
   1  17   2        3.18      -13.23     22.52 o 
   2  17   2       18.64       15.07     28.25 o 
  -2  18   2      108.07      120.38     13.74 o 
  -1  18   2        9.15       -3.98     17.54 o 
   0  18   2      261.01      287.97     17.40 o 
   0 -19   3       13.77      -17.56     13.49 o 
   1 -19   3      236.26      236.36     20.88 o 
  -2 -18   3       28.52        9.44     11.11 o 
  -1 -18   3       91.35       80.27     13.83 o 
   0 -18   3       22.59       16.03      8.30 o 
   1 -18   3      213.33      213.83     14.92 o 
   2 -18   3        2.20       -1.14     15.00 o 
   3 -18   3       28.61       20.10     10.89 o 
   4 -18   3        0.12      -12.62     10.16 o 
  -4 -17   3        6.52       -8.27     19.06 o 
  -3 -17   3        0.82       -6.24     19.40 o 
  -2 -17   3       12.12       14.01     17.71 o 
  -1 -17   3      285.40      327.39     17.59 o 
   0 -17   3       10.40        1.68      6.50 o 
   1 -17   3      288.89      361.25     13.86 o 
   2 -17   3       67.95       63.16      9.08 o 
   3 -17   3        3.23        8.26      9.59 o 
   4 -17   3        0.10      -14.13     14.17 o 
   5 -17   3       64.20       53.62     20.49 o 
  -5 -16   3       11.66        6.23     16.87 o 
  -4 -16   3        8.52      -10.96     18.05 o 
  -3 -16   3       16.60       36.77     22.60 o 
  -2 -16   3       39.78       55.30     16.61 o 
  -1 -16   3        5.55        2.70      4.78 o 
   0 -16   3      112.13      107.41      8.80 o 
   1 -16   3      243.57      291.12     11.54 o 
   2 -16   3       40.24       54.29      6.28 o 
   3 -16   3      300.51      344.07     16.91 o 
   4 -16   3        1.89      -17.88      8.94 o 
   5 -16   3       54.20       58.31     11.67 o 
   6 -16   3        4.38       14.98     10.27 o 
  -6 -15   3        1.53      -12.46      9.32 o 
  -5 -15   3       33.16       29.04     13.07 o 
  -4 -15   3        1.05       -5.73     17.20 o 
  -3 -15   3      116.67       96.53     11.81 o 
  -2 -15   3      116.72      108.79     10.10 o 
  -1 -15   3        6.60       18.66      4.83 o 
   0 -15   3        2.66       -1.10      3.92 o 
   1 -15   3       27.12       29.23      5.84 o 
   2 -15   3       37.20       37.02      5.36 o 
   3 -15   3       10.53        7.70      4.93 o 
   4 -15   3      120.08      127.64      8.62 o 
   5 -15   3       39.13       21.33     10.00 o 
   6 -15   3        9.23       -4.00      9.73 o 
   7 -15   3        3.52        3.36      9.86 o 
  -6 -14   3        7.61        2.62      9.45 o 
  -5 -14   3        1.37       -9.81      8.28 o 
  -4 -14   3        6.93       -3.10      8.00 o 
  -3 -14   3        0.11       -9.68      7.07 o 
  -2 -14   3       39.62       32.65      9.36 o 
  -1 -14   3      120.60      100.73      8.42 o 
   0 -14   3       96.45       82.41      7.06 o 
   1 -14   3        0.44       -5.46      3.48 o 
   2 -14   3       13.98        8.76      4.10 o 
   3 -14   3       90.61       84.45      6.27 o 
   4 -14   3       18.79       26.05      6.00 o 
   5 -14   3       48.77       42.62      6.93 o 
   6 -14   3        1.71       -8.23     11.64 o 
   7 -14   3       15.98       32.97     13.92 o 
  -7 -13   3       11.84        3.01     10.16 o 
  -6 -13   3       10.69       15.14      9.43 o 
  -5 -13   3        0.04        0.50      6.31 o 
  -4 -13   3        5.44       -0.43     12.48 o 
  -3 -13   3       29.00       34.76      8.09 o 
  -2 -13   3        4.68        3.92      4.61 o 
  -1 -13   3      202.07      171.69      6.78 o 
   0 -13   3        3.50        0.99      4.16 o 
   1 -13   3      195.52      169.77      7.72 o 
   2 -13   3       33.00       29.00      4.55 o 
   3 -13   3       15.44        1.35      4.19 o 
   4 -13   3        0.53       -7.14      4.46 o 
   5 -13   3       90.83       96.54     12.71 o 
   6 -13   3       36.10       16.19      7.12 o 
   7 -13   3        3.34       -9.75     10.63 o 
   8 -13   3       14.94       14.04     21.84 o 
  -7 -12   3      192.57      190.47     26.99 o 
  -6 -12   3      106.23      130.86     13.21 o 
  -5 -12   3       62.81       82.27      6.13 o 
  -4 -12   3        0.30        1.66      5.43 o 
  -3 -12   3        9.68       12.61      4.63 o 
  -2 -12   3        1.41        0.52      2.74 o 
  -1 -12   3      150.21      128.23      4.73 o 
   0 -12   3       14.74       21.33      3.01 o 
   1 -12   3        0.94       -0.65      2.41 o 
   2 -12   3     1069.15     1057.72     19.60 o 
   3 -12   3      106.50      108.47      5.22 o 
   4 -12   3      576.30      561.18     10.67 o 
   5 -12   3      497.76      476.74     13.95 o 
   6 -12   3      151.43      134.94      8.70 o 
   7 -12   3        8.64        7.95     31.46 o 
   8 -12   3       21.52       28.82     24.63 o 
  -8 -11   3      507.41      500.36     21.06 o 
  -7 -11   3        3.63       16.58     15.77 o 
  -6 -11   3      140.72      138.55      7.58 o 
  -5 -11   3       54.37       70.89      5.63 o 
  -4 -11   3        9.86       13.62      4.74 o 
  -3 -11   3       29.21       31.66      4.91 o 
  -2 -11   3        0.07       -0.22      2.44 o 
  -1 -11   3      117.49      107.67      3.91 o 
   0 -11   3       69.74       63.43      2.95 o 
   1 -11   3        1.26       -1.17      1.76 o 
   2 -11   3      689.42      612.74      9.22 o 
   3 -11   3      128.63      153.56      5.40 o 
   4 -11   3      735.13      729.59     12.34 o 
   5 -11   3       32.30       23.06      4.37 o 
   6 -11   3        2.55       -1.46      7.55 o 
   7 -11   3       62.54       76.55     14.08 o 
   8 -11   3      533.17      538.74     20.61 o 
   9 -11   3       10.57       43.52     11.64 o 
  -8 -10   3      872.71      844.83     36.69 o 
  -7 -10   3      162.51      172.61      9.17 o 
  -6 -10   3      165.75      176.20      7.42 o 
  -5 -10   3      131.15      119.27      6.18 o 
  -4 -10   3        0.16       -6.95      3.48 o 
  -3 -10   3       14.90        8.00      3.28 o 
  -2 -10   3       34.04       40.27      2.94 o 
  -1 -10   3        0.81        1.02      1.47 o 
   0 -10   3       30.92       35.17      2.27 o 
   1 -10   3     1352.98     1470.93     15.26 o 
   2 -10   3      462.62      441.89      6.79 o 
   3 -10   3       27.50       24.46      3.90 o 
   4 -10   3     2504.38     2717.24     34.03 o 
   5 -10   3      179.27      166.11      7.81 o 
   6 -10   3     2855.62     3085.47     43.58 o 
   7 -10   3      118.33      145.94     10.70 o 
   8 -10   3       64.16       86.78     14.42 o 
   9 -10   3        2.68       28.17     10.63 o 
  -9  -9   3      156.41      131.57     34.75 o 
  -8  -9   3     1195.10     1228.73     35.30 o 
  -7  -9   3      330.40      321.05      9.59 o 
  -6  -9   3       62.86       72.73      6.48 o 
  -5  -9   3       31.15       34.58      4.36 o 
  -4  -9   3      115.67      128.39      5.85 o 
  -3  -9   3       92.21       96.00      4.47 o 
  -2  -9   3       57.11       52.69      2.60 o 
  -1  -9   3      181.61      214.62      3.66 o 
   0  -9   3       65.08       67.68      2.65 o 
   1  -9   3      618.53      650.68      8.35 o 
   2  -9   3     1015.85      975.44     11.50 o 
   3  -9   3       10.87       12.53      2.12 o 
   4  -9   3      163.77      183.42      6.14 o 
   5  -9   3      130.70      126.65      5.17 o 
   6  -9   3      930.85      909.40     16.17 o 
   7  -9   3      462.15      478.63     11.19 o 
   8  -9   3       29.17       38.07      6.85 o 
   9  -9   3       30.64       35.76     10.46 o 
  -9  -8   3      182.18      191.80     10.89 o 
  -8  -8   3      322.88      337.76     11.49 o 
  -7  -8   3       17.87        9.28      4.60 o 
  -6  -8   3       56.45       67.29      5.26 o 
  -5  -8   3      101.12       98.92      4.97 o 
  -4  -8   3       12.45        5.95      2.88 o 
  -3  -8   3      157.06      175.59      5.10 o 
  -2  -8   3      264.08      227.48      4.13 o 
  -1  -8   3      629.67      719.59      7.48 o 
   0  -8   3      146.81      122.47      2.71 o 
   1  -8   3      472.91      505.52      6.53 o 
   2  -8   3     1126.51     1314.37     14.34 o 
   3  -8   3      213.01      188.96      4.13 o 
   4  -8   3      442.73      429.41      7.05 o 
   5  -8   3      332.12      329.74      6.95 o 
   6  -8   3        0.00       -1.26      3.36 o 
   7  -8   3      327.32      344.49      9.22 o 
   8  -8   3        0.50       -3.08      4.68 o 
   9  -8   3        9.27       -0.84      9.45 o 
  -9  -7   3        0.07      -12.64     20.24 o 
  -8  -7   3      225.76      248.74      9.58 o 
  -7  -7   3        6.80        0.17      6.04 o 
  -6  -7   3        2.32        0.26      3.60 o 
  -5  -7   3        5.10        2.48      2.92 o 
  -4  -7   3      177.32      160.53      4.96 o 
  -3  -7   3       83.73       84.51      3.35 o 
  -2  -7   3        0.93        2.50      1.17 o 
  -1  -7   3      192.05      216.50      3.40 o 
   0  -7   3       22.37       21.24      1.48 o 
   1  -7   3        0.02       -2.57      1.28 o 
   2  -7   3      112.75      144.87      3.15 o 
   3  -7   3      391.53      394.71      6.10 o 
   4  -7   3       51.78       48.80      2.66 o 
   5  -7   3       11.66        8.33      2.58 o 
   6  -7   3        0.75       -2.79      2.99 o 
   7  -7   3       29.75       25.94      4.30 o 
   8  -7   3       27.45       34.57      6.21 o 
   9  -7   3        9.76        5.23      9.11 o 
  10  -7   3        0.38       -9.78      8.60 o 
  -9  -6   3        4.30      -12.72     11.66 o 
  -8  -6   3        8.76        5.02      5.02 o 
  -7  -6   3      107.20       97.89      5.81 o 
  -6  -6   3       30.49       31.00      3.80 o 
  -5  -6   3      265.70      270.41      6.49 o 
  -4  -6   3      477.81      443.88      7.39 o 
  -3  -6   3      397.11      393.20      6.06 o 
  -2  -6   3      636.29      722.28      9.19 o 
  -1  -6   3      122.54      142.55      2.42 o 
   0  -6   3       59.70       67.86      2.54 o 
   1  -6   3       44.51       41.89      1.81 o 
   2  -6   3      278.00      264.34      5.12 o 
   3  -6   3      187.62      193.39      3.62 o 
   4  -6   3      371.94      314.76      5.22 o 
   5  -6   3       85.26      106.49      4.04 o 
   6  -6   3       15.93        9.25      3.19 o 
   7  -6   3       26.67       31.45      4.25 o 
   8  -6   3       45.49       48.79      5.25 o 
   9  -6   3        0.24        1.01      8.77 o 
  10  -6   3        0.02        3.37      9.45 o 
 -10  -5   3        2.12        0.98     13.66 o 
  -9  -5   3        3.50        6.15      7.61 o 
  -8  -5   3      110.44      102.47      5.64 o 
  -7  -5   3        0.29       -6.22      3.11 o 
  -6  -5   3      244.22      230.32      5.80 o 
  -5  -5   3      515.63      535.79      8.67 o 
  -4  -5   3       33.05       32.79      2.38 o 
  -3  -5   3      866.85      782.15      8.81 o 
  -2  -5   3      493.13      576.68      7.46 o 
  -1  -5   3      365.73      355.21      4.61 o 
   0  -5   3        0.21       -1.70      0.85 o 
   1  -5   3       31.32       45.53      1.69 o 
   2  -5   3       10.21        9.92      1.37 o 
   3  -5   3      205.18      213.03      4.21 o 
   4  -5   3        1.22       -1.59      1.45 o 
   5  -5   3       17.57       15.24      2.30 o 
   6  -5   3      266.88      305.64      6.73 o 
   7  -5   3       53.70       58.19      4.91 o 
   8  -5   3       22.31       22.89      4.42 o 
   9  -5   3        0.29        2.02      8.77 o 
  10  -5   3       24.17       18.22     10.29 o 
 -10  -4   3       30.36       32.73     16.02 o 
  -9  -4   3       90.84      108.90     19.74 o 
  -8  -4   3       66.61       59.14      6.78 o 
  -7  -4   3       84.31       88.18      5.18 o 
  -6  -4   3       77.85       76.03      4.26 o 
  -5  -4   3      785.82      772.75     12.02 o 
  -4  -4   3        1.89        2.95      1.46 o 
  -3  -4   3      485.06      469.69      6.27 o 
  -2  -4   3       39.72       46.13      2.01 o 
  -1  -4   3       17.75       23.74      1.21 o 
   0  -4   3       76.44       68.35      2.37 o 
   1  -4   3      111.74      125.20      2.35 o 
   2  -4   3       22.21       28.49      1.47 o 
   3  -4   3       60.97       56.29      2.08 o 
   4  -4   3     1163.73     1175.69     12.95 o 
   5  -4   3        6.29        6.81      2.13 o 
   6  -4   3      136.39      150.33      4.95 o 
   7  -4   3       11.74       15.54      3.58 o 
   8  -4   3       66.83       64.25      6.97 o 
   9  -4   3      107.84      110.31     12.48 o 
  10  -4   3       45.38       46.05     10.80 o 
 -10  -3   3        2.15       -8.43     13.24 o 
  -9  -3   3       50.99       59.36      8.70 o 
  -8  -3   3       22.21       18.81      5.27 o 
  -7  -3   3       48.77       45.34      4.06 o 
  -6  -3   3     1001.42     1062.46     15.72 o 
  -5  -3   3     1291.45     1217.75     15.55 o 
  -4  -3   3      158.12      166.48      3.39 o 
  -3  -3   3      253.84      275.76      4.13 o 
  -2  -3   3     1025.31      979.68     11.51 o 
  -1  -3   3      749.32      832.12     11.25 o 
   0  -3   3       23.16       19.58      1.81 o 
   1  -3   3      870.77      828.37      8.89 o 
   2  -3   3     1442.01     1537.58     19.42 o 
   3  -3   3      132.42      119.09      2.67 o 
   4  -3   3       44.05       48.22      2.41 o 
   5  -3   3      100.67       97.03      3.09 o 
   6  -3   3        0.64       -4.82      2.41 o 
   7  -3   3       73.02       74.73      4.72 o 
   8  -3   3      102.36       93.75      5.89 o 
   9  -3   3      388.99      377.05     14.51 o 
  10  -3   3       80.39       92.43     12.48 o 
 -10  -2   3      186.50      190.88     18.19 o 
  -9  -2   3       18.19       16.87     23.53 o 
  -8  -2   3      162.56      151.27      7.93 o 
  -7  -2   3      153.84      144.39      5.40 o 
  -6  -2   3      338.56      361.21      6.96 o 
  -5  -2   3       63.74       65.08      2.84 o 
  -4  -2   3        0.94       -1.24      1.16 o 
  -3  -2   3     1286.70     1402.22     15.32 o 
  -2  -2   3      321.05      299.99      6.38 o 
  -1  -2   3     1306.63     1297.42     22.00 o 
   0  -2   3      119.00      123.33      4.35 o 
   1  -2   3     2384.92     2124.15     29.59 o 
   2  -2   3      695.72      756.27      8.08 o 
   3  -2   3      114.46      115.90      2.55 o 
   4  -2   3     1126.63     1121.90     12.03 o 
   5  -2   3      186.04      221.99      5.06 o 
   6  -2   3      160.93      141.64      4.92 o 
   7  -2   3      100.94       97.31      4.71 o 
   8  -2   3      193.28      182.60      6.19 o 
   9  -2   3       18.66       21.70     14.17 o 
  10  -2   3       32.53       33.40     10.63 o 
 -10  -1   3       23.86       36.95     29.86 o 
  -9  -1   3      100.53      118.40     23.61 o 
  -8  -1   3      160.08      162.13     10.01 o 
  -7  -1   3      272.95      254.55      6.59 o 
  -6  -1   3        0.00       -4.04      2.02 o 
  -5  -1   3      610.62      683.33      9.09 o 
  -4  -1   3       46.48       41.26      2.45 o 
  -3  -1   3       60.23       65.83      2.29 o 
  -2  -1   3      709.52      712.12      9.90 o 
  -1  -1   3       18.04       14.01      1.76 o 
   0  -1   3        5.88       15.15      1.20 o 
   1  -1   3      926.66      813.15      9.16 o 
   2  -1   3     3110.30     3071.39     29.84 o 
   3  -1   3      100.90       78.70      2.35 o 
   4  -1   3     1124.32     1062.51     12.06 o 
   5  -1   3      132.10      181.61      4.19 o 
   6  -1   3       11.12        4.47      2.74 o 
   7  -1   3      190.19      204.56      6.31 o 
   8  -1   3      222.29      234.72      8.07 o 
   9  -1   3       33.61       46.42      8.77 o 
  10  -1   3       13.75       12.65     10.12 o 
 -10   0   3       17.57       26.96     25.55 o 
  -9   0   3       10.64       -0.81     17.12 o 
  -8   0   3      145.45      123.70     15.48 o 
  -7   0   3       15.64       10.71      4.10 o 
  -6   0   3       41.92       37.07      3.42 o 
  -5   0   3        2.42       -3.58      1.79 o 
  -4   0   3      936.01      866.00     12.16 o 
  -3   0   3      113.17      121.60      3.70 o 
  -2   0   3      238.76      280.71      5.10 o 
  -1   0   3     6685.27     6755.21    112.89 o 
   0   0   3        0.57        0.10      0.80 o 
   1   0   3     1200.86     1186.07     19.39 o 
   2   0   3     6690.26     6196.53     57.20 o 
   3   0   3     2491.80     2706.75     25.67 o 
   4   0   3     2748.28     2787.91     25.81 o 
   5   0   3      264.60      278.38      4.91 o 
   6   0   3      521.83      569.40      9.17 o 
   7   0   3      277.79      253.10      6.90 o 
   8   0   3       33.30       43.11      5.30 o 
   9   0   3        8.31       18.72      9.95 o 
  10   0   3       23.34       29.69     10.80 o 
 -10   1   3        0.30        1.47     15.41 o 
  -9   1   3        0.26        0.59     19.99 o 
  -8   1   3        2.21       -1.82      6.41 o 
  -7   1   3       37.54       42.59      4.86 o 
  -6   1   3       24.15       16.00      2.93 o 
  -5   1   3      110.63      101.74      3.43 o 
  -4   1   3      161.64      143.36      3.91 o 
  -3   1   3        0.20       -1.60      1.71 o 
  -2   1   3     2561.29     2625.34     37.35 o 
  -1   1   3        5.41        6.73      1.90 o 
   0   1   3     5887.59     5415.11    129.35 o 
   1   1   3    14706.71    16984.56    176.24 o 
   2   1   3       45.78       42.78      1.67 o 
   3   1   3      382.73      347.39      4.36 o 
   4   1   3       27.65       28.01      5.61 o 
   5   1   3       15.81       16.27      1.99 o 
   6   1   3      133.85      127.71      4.80 o 
   7   1   3        1.05       -1.36      3.15 o 
   8   1   3      116.02      111.69      6.66 o 
   9   1   3       34.41       51.28     11.30 o 
  10   1   3       34.96       31.71     11.47 o 
 -10   2   3       15.59       14.88     11.86 o 
  -9   2   3        9.65        3.45      7.70 o 
  -8   2   3       79.70       79.94      8.24 o 
  -7   2   3        0.87        0.12      5.01 o 
  -6   2   3       87.06       83.08      4.29 o 
  -5   2   3       61.81       56.48      3.01 o 
  -4   2   3      681.29      711.65     12.11 o 
  -3   2   3     1166.92     1078.34     14.19 o 
  -2   2   3      147.57      153.57      3.88 o 
  -1   2   3     9127.43     9588.55    231.75 o 
   0   2   3      988.59      848.67     15.65 o 
   1   2   3     6667.69     7270.67     75.09 o 
   2   2   3      310.61      300.64      3.82 o 
   3   2   3      207.67      179.32      3.31 o 
   4   2   3     1988.90     2241.09     21.02 o 
   5   2   3       49.62       44.50      2.46 o 
   6   2   3      701.01      725.73     10.65 o 
   7   2   3       18.82       18.31      4.16 o 
   8   2   3       88.58       96.88      9.56 o 
   9   2   3        2.98       15.01     10.46 o 
  10   2   3       33.06       38.46     11.81 o 
 -10   3   3       13.25       10.11     15.94 o 
  -9   3   3        0.80       -5.85      9.45 o 
  -8   3   3        5.23        6.16      5.52 o 
  -7   3   3        2.88       -2.28      4.32 o 
  -6   3   3       96.46      104.31      4.58 o 
  -5   3   3       34.14       29.49      2.56 o 
  -4   3   3      261.74      283.47      5.67 o 
  -3   3   3      166.65      178.92      3.92 o 
  -2   3   3      669.11      736.16     10.43 o 
  -1   3   3     5100.35     5618.81     87.43 o 
   0   3   3       99.35       88.71      2.93 o 
   1   3   3     1203.17     1197.48     11.18 o 
   2   3   3     1869.46     2331.32     22.21 o 
   3   3   3       29.67       33.97      1.78 o 
   4   3   3      939.78     1065.41     11.72 o 
   5   3   3       98.16       90.40      3.76 o 
   6   3   3      118.69      120.58      4.87 o 
   7   3   3       16.26       21.39      4.25 o 
   8   3   3        1.17        2.98      5.55 o 
   9   3   3        0.58       -6.07      9.61 o 
  10   3   3       23.02        7.59     10.46 o 
 -10   4   3       60.63       59.27     21.22 o 
  -9   4   3       83.07      101.87     20.99 o 
  -8   4   3      102.41      129.79      8.97 o 
  -7   4   3      113.91      113.62      7.61 o 
  -6   4   3        0.11       -1.25      2.78 o 
  -5   4   3       47.55       42.58      3.18 o 
  -4   4   3      337.95      371.94      5.59 o 
  -3   4   3     4690.01     5538.78     62.15 o 
  -2   4   3     2482.53     2594.42     37.90 o 
  -1   4   3     3940.81     4390.70     49.70 o 
   0   4   3     4486.10     4979.95     49.68 o 
   1   4   3      760.43      700.75      7.20 o 
   2   4   3      227.48      258.46      3.89 o 
   3   4   3       58.81       60.08      2.33 o 
   4   4   3       15.53       18.84      1.94 o 
   5   4   3        4.15        4.24      2.09 o 
   6   4   3        7.20        4.03      3.10 o 
   7   4   3       13.14       21.16      8.93 o 
   8   4   3        6.03        5.62      5.70 o 
   9   4   3       14.70        7.93     10.96 o 
 -10   5   3       44.60       84.41     32.30 o 
  -9   5   3       31.43       20.98     11.42 o 
  -8   5   3       10.38        6.56      9.74 o 
  -7   5   3       49.63       55.41      6.74 o 
  -6   5   3      104.74      107.63      5.64 o 
  -5   5   3        0.28        4.53      2.69 o 
  -4   5   3      288.35      261.87      4.77 o 
  -3   5   3        1.77        1.40      1.45 o 
  -2   5   3      364.35      387.01      5.98 o 
  -1   5   3      950.01      886.81     10.73 o 
   0   5   3      648.31      792.49      9.05 o 
   1   5   3       48.71       59.15      2.16 o 
   2   5   3      495.09      503.00      6.25 o 
   3   5   3      119.08      126.98      3.14 o 
   4   5   3      127.48      131.90      3.38 o 
   5   5   3      168.97      195.08      5.46 o 
   6   5   3      167.67      164.61      6.03 o 
   7   5   3      163.55      159.35      9.06 o 
   8   5   3       43.83       56.74      7.63 o 
   9   5   3        2.17        5.57     10.96 o 
 -10   6   3       20.86       63.44     43.01 o 
  -9   6   3       16.96        8.73     12.17 o 
  -8   6   3      168.25      165.52     29.18 o 
  -7   6   3        4.22        3.67      5.67 o 
  -6   6   3       21.84       16.26      3.74 o 
  -5   6   3       15.05       12.83      2.85 o 
  -4   6   3       15.01       10.39      2.00 o 
  -3   6   3        1.84       -1.51      1.67 o 
  -2   6   3      741.76      871.89     11.55 o 
  -1   6   3       34.92       61.82      2.91 o 
   0   6   3       86.49      107.98      2.84 o 
   1   6   3      980.84     1100.72     11.64 o 
   2   6   3      511.21      462.39      6.10 o 
   3   6   3       54.36       58.70      2.77 o 
   4   6   3       18.23       18.97      2.29 o 
   5   6   3      236.31      231.21      6.13 o 
   6   6   3      123.70      137.78      7.27 o 
   7   6   3       24.60       21.98      5.81 o 
   8   6   3        1.76        1.18      9.95 o 
   9   6   3        2.59        3.04     10.63 o 
 -10   7   3      322.40      242.72     23.95 o 
  -9   7   3       45.99       82.51     23.78 o 
  -8   7   3       26.00       33.85     14.84 o 
  -7   7   3        0.01        1.86      6.15 o 
  -6   7   3      130.40      108.91      5.81 o 
  -5   7   3       12.65       11.34      2.42 o 
  -4   7   3       10.02        5.52      2.03 o 
  -3   7   3       45.53       47.28      2.60 o 
  -2   7   3      398.52      429.22      7.02 o 
  -1   7   3      153.37      200.50      3.91 o 
   0   7   3       38.10       48.58      2.21 o 
   1   7   3      629.31      622.93      7.61 o 
   2   7   3        2.81        1.21      1.63 o 
   3   7   3       18.26       14.31      2.84 o 
   4   7   3     1130.36     1227.85     14.12 o 
   5   7   3      222.95      218.94      8.01 o 
   6   7   3       34.48       41.43      5.55 o 
   7   7   3       74.37       65.46      8.43 o 
   8   7   3       18.03        5.40     11.30 o 
   9   7   3       57.61       49.25     14.17 o 
  -9   8   3      132.61      160.45     16.88 o 
  -8   8   3       66.90       90.82     14.44 o 
  -7   8   3      247.04      239.77     11.26 o 
  -6   8   3       78.76       67.31      5.41 o 
  -5   8   3       89.97       82.74      4.11 o 
  -4   8   3        0.68       -2.57      2.36 o 
  -3   8   3       32.63       29.83      2.66 o 
  -2   8   3      168.59      149.13      4.54 o 
  -1   8   3     1142.00     1143.03     13.22 o 
   0   8   3       37.16       45.35      2.56 o 
   1   8   3        6.12        9.91      1.88 o 
   2   8   3      385.01      385.36      5.87 o 
   3   8   3       62.83       59.87      4.98 o 
   4   8   3      362.20      370.70     10.13 o 
   5   8   3       13.58       14.85      4.72 o 
   6   8   3        4.28        4.88      3.60 o 
   7   8   3       46.64       57.09     10.00 o 
   8   8   3        8.64       -2.02     11.47 o 
  -9   9   3        9.07       20.41     14.59 o 
  -8   9   3       26.81       38.38     12.28 o 
  -7   9   3        8.97        9.51     12.06 o 
  -6   9   3       89.58       88.31      6.23 o 
  -5   9   3        2.01        1.92      2.76 o 
  -4   9   3       28.40       21.34      3.32 o 
  -3   9   3        4.37        1.48      2.35 o 
  -2   9   3       57.43       47.44      3.10 o 
  -1   9   3      690.20      771.39     12.47 o 
   0   9   3      491.71      460.44      7.94 o 
   1   9   3      225.90      209.02      5.09 o 
   2   9   3      267.17      249.59      6.16 o 
   3   9   3      630.71      622.66     11.00 o 
   4   9   3      276.35      297.70     10.63 o 
   5   9   3        1.53        1.29      3.53 o 
   6   9   3        3.96        1.57      3.71 o 
   7   9   3        5.93        5.24      9.98 o 
   8   9   3        1.27       -6.07     11.30 o 
  -9  10   3        1.02       15.77     12.39 o 
  -8  10   3       41.70       63.35     32.81 o 
  -7  10   3       99.55      106.05     20.07 o 
  -6  10   3        3.10        0.40      4.10 o 
  -5  10   3      376.69      394.87      8.80 o 
  -4  10   3       81.38       75.40      4.53 o 
  -3  10   3        1.42        2.28      3.32 o 
  -2  10   3      151.53      129.54      7.11 o 
  -1  10   3      753.56      717.73     11.11 o 
   0  10   3     2463.88     2564.75     30.70 o 
   1  10   3      131.63      130.07      5.65 o 
   2  10   3     2103.30     2276.77     30.68 o 
   3  10   3       39.88       53.95      7.24 o 
   4  10   3       23.68       21.77      4.34 o 
   5  10   3       19.58       19.82      4.11 o 
   6  10   3      227.11      212.58     13.09 o 
   7  10   3       12.87        5.57      8.39 o 
   8  10   3        7.34        0.51     12.65 o 
  -8  11   3        9.31        8.94     17.37 o 
  -7  11   3        1.94        4.86     10.80 o 
  -6  11   3        2.42       -0.89      5.36 o 
  -5  11   3       34.31       35.76      4.11 o 
  -4  11   3      147.68      142.57      5.70 o 
  -3  11   3       36.88       43.72      3.88 o 
  -2  11   3       63.14       45.72      4.55 o 
  -1  11   3       16.81       14.80      3.74 o 
   0  11   3       94.27      104.74      4.76 o 
   1  11   3      213.06      211.99      6.22 o 
   2  11   3      726.81      721.03     13.62 o 
   3  11   3      194.33      188.35     12.15 o 
   4  11   3      351.98      321.83     12.39 o 
   5  11   3       24.26       24.52      4.70 o 
   6  11   3       20.94       22.04      8.51 o 
   7  11   3        0.16      -12.55      8.93 o 
  -8  12   3       14.27       22.01     19.90 o 
  -7  12   3      120.52      106.38     23.15 o 
  -6  12   3       30.57       25.51      6.92 o 
  -5  12   3        0.20       -7.02      4.01 o 
  -4  12   3        3.57        0.50      3.46 o 
  -3  12   3       33.93       30.84      3.84 o 
  -2  12   3        2.15       -9.00      4.50 o 
  -1  12   3        2.77        0.45      2.95 o 
   0  12   3       39.67       33.38      4.89 o 
   1  12   3        2.00       -0.87      2.93 o 
   2  12   3      102.14       94.71      6.65 o 
   3  12   3        3.90       10.00      4.84 o 
   4  12   3        1.06       -7.41      6.21 o 
   5  12   3        6.43        5.29      4.95 o 
   6  12   3       70.99       76.88     10.55 o 
   7  12   3       60.02       59.66     10.72 o 
  -7  13   3      170.31      193.41     19.65 o 
  -6  13   3      160.34      158.68     10.73 o 
  -5  13   3       66.20       70.02      8.45 o 
  -4  13   3        4.37       -2.88      3.47 o 
  -3  13   3       18.19       11.37      3.52 o 
  -2  13   3        6.20       -0.61      3.30 o 
  -1  13   3        8.92        4.12      3.36 o 
   0  13   3       59.59       58.06      4.43 o 
   1  13   3       88.81       90.32      8.89 o 
   2  13   3       33.74       14.89      6.29 o 
   3  13   3       21.29       13.47      5.56 o 
   4  13   3      137.15      122.53     15.85 o 
   5  13   3       32.34       31.75     11.47 o 
   6  13   3       10.71       14.35      9.09 o 
  -7  14   3      186.63      192.34     19.12 o 
  -6  14   3       22.90       15.96     14.93 o 
  -5  14   3        0.01       -6.80      4.89 o 
  -4  14   3       24.31       33.84      5.06 o 
  -3  14   3       77.39       86.62      7.13 o 
  -2  14   3       25.33       16.38      3.99 o 
  -1  14   3        1.07       -3.69      3.23 o 
   0  14   3        9.10        2.11      3.51 o 
   1  14   3       41.64       32.53      6.71 o 
   2  14   3       57.58       67.30      7.15 o 
   3  14   3        0.35       -6.49      8.31 o 
   4  14   3       42.56       48.27     11.86 o 
   5  14   3       48.01       28.92     12.82 o 
  -6  15   3        5.16       -5.80     22.18 o 
  -5  15   3      303.41      313.87     11.06 o 
  -4  15   3       10.01       19.11      6.14 o 
  -3  15   3       74.76       86.33      6.70 o 
  -2  15   3       38.00       31.30      5.40 o 
  -1  15   3       26.54       15.09      6.11 o 
   0  15   3        2.73       -4.23      5.31 o 
   1  15   3       29.00       25.06     12.73 o 
   2  15   3        0.53       -1.17     12.06 o 
   3  15   3        1.65       -6.32      9.73 o 
   4  15   3      122.29      152.27     15.95 o 
  -5  16   3      132.50       97.70     10.31 o 
  -4  16   3       51.96       67.16     12.06 o 
  -3  16   3        7.51       14.68     11.39 o 
  -2  16   3       31.02       23.90      9.55 o 
  -1  16   3       25.35       13.10      9.23 o 
   0  16   3        5.10       -4.05      9.05 o 
   1  16   3        5.40       -1.80      9.70 o 
   2  16   3       69.87       76.08     12.52 o 
   3  16   3       38.11       35.52     11.74 o 
  -4  17   3       35.94       45.93      9.88 o 
  -3  17   3        0.16        1.01     10.12 o 
  -2  17   3       17.02        1.41      9.40 o 
  -1  17   3       12.09        4.22     19.48 o 
   0  17   3        2.33       -1.15     16.45 o 
   1  17   3        0.94      -11.41     11.64 o 
   2  17   3        2.41       16.94     11.39 o 
   0 -19   4       21.30       13.84     16.36 o 
   1 -19   4        0.56      -15.87     11.29 o 
   2 -19   4       66.11       60.18     14.12 o 
  -3 -18   4      215.19      241.71     30.02 o 
  -2 -18   4        1.00      -18.22     17.88 o 
  -1 -18   4       47.39       31.64     14.42 o 
   0 -18   4        5.01       -3.77      7.65 o 
   1 -18   4        0.68       -8.80     11.22 o 
   2 -18   4        6.67       -5.83      8.13 o 
   3 -18   4        0.57       -5.48     11.19 o 
   4 -18   4        0.00       -9.57     25.81 o 
  -4 -17   4       21.28       11.98     20.75 o 
  -3 -17   4        6.90       -6.92     18.55 o 
  -2 -17   4        1.11        0.84     17.71 o 
  -1 -17   4      110.36      115.16     13.30 o 
   0 -17   4       89.29       92.82     11.73 o 
   1 -17   4        1.19       -0.32      4.94 o 
   2 -17   4        3.45        0.93      7.73 o 
   3 -17   4        0.33        0.04      7.58 o 
   4 -17   4        2.10      -19.63     14.00 o 
   5 -17   4        1.93       -9.43     21.34 o 
  -5 -16   4        0.07       -9.35     11.13 o 
  -4 -16   4        2.17      -23.11     16.53 o 
  -3 -16   4      112.66      130.89     27.16 o 
  -2 -16   4       82.01       63.93     20.75 o 
  -1 -16   4      106.62      117.62     19.90 o 
   0 -16   4        2.12       -0.50      4.11 o 
   1 -16   4        3.87        2.22      4.87 o 
   2 -16   4        0.13       -1.04      4.99 o 
   3 -16   4        0.10        0.79      6.09 o 
   4 -16   4       62.38       70.91     11.85 o 
   5 -16   4      121.09      139.40     14.33 o 
   6 -16   4      186.64      193.40     15.11 o 
  -6 -15   4       23.13       21.10     14.17 o 
  -5 -15   4       94.08       99.98     13.17 o 
  -4 -15   4       64.68      104.92     25.81 o 
  -3 -15   4        5.04      -15.91     10.80 o 
  -2 -15   4       16.99       31.20     17.71 o 
  -1 -15   4       26.17       10.15      4.35 o 
   0 -15   4        0.37       -0.48      3.82 o 
   1 -15   4        0.46       -2.71      3.86 o 
   2 -15   4        4.24        0.04      4.14 o 
   3 -15   4       11.11        9.67      4.86 o 
   4 -15   4       20.63       18.97      8.25 o 
   5 -15   4        0.24      -12.12     13.75 o 
   6 -15   4       29.21       16.99     10.60 o 
   7 -15   4       49.86       55.24     11.76 o 
  -6 -14   4        9.10       -6.64     18.05 o 
  -5 -14   4       21.26        7.81      9.07 o 
  -4 -14   4      128.91      119.13     23.87 o 
  -3 -14   4        7.35        1.22      7.61 o 
  -2 -14   4       10.96       -5.32      7.25 o 
  -1 -14   4       95.83       66.86      5.16 o 
   0 -14   4       56.06       39.74      5.48 o 
   1 -14   4       31.21       32.46      4.56 o 
   2 -14   4       11.82        9.05      4.19 o 
   3 -14   4       18.27       11.82      4.54 o 
   4 -14   4       61.29       59.12      5.99 o 
   5 -14   4       49.49       49.90      8.71 o 
   6 -14   4       18.90       -8.58      9.17 o 
   7 -14   4       51.31       52.44     11.36 o 
  -7 -13   4       19.29       22.13     10.04 o 
  -6 -13   4       28.44       28.23     13.83 o 
  -5 -13   4       40.35       39.51      7.23 o 
  -4 -13   4      394.88      381.09     11.60 o 
  -3 -13   4        3.76        4.83      4.75 o 
  -2 -13   4      193.03      165.71      9.98 o 
  -1 -13   4       49.30       42.43      3.78 o 
   0 -13   4      825.75      700.86     17.19 o 
   1 -13   4        2.88        1.44      3.58 o 
   2 -13   4        0.16       -3.05      3.59 o 
   3 -13   4       67.58       73.10      5.76 o 
   4 -13   4       39.75       44.65      6.52 o 
   5 -13   4       64.72       62.67      7.42 o 
   6 -13   4       10.04        8.74      6.20 o 
   7 -13   4       16.22        4.55     15.01 o 
   8 -13   4       33.28        5.97     27.58 o 
  -7 -12   4       29.61       35.17     11.30 o 
  -6 -12   4      105.21      131.46      7.45 o 
  -5 -12   4      640.27      602.10     13.03 o 
  -4 -12   4       16.57       28.16      5.38 o 
  -3 -12   4      119.02      102.04      6.60 o 
  -2 -12   4      393.64      324.06      8.43 o 
  -1 -12   4       81.11       94.69      4.04 o 
   0 -12   4        5.71       -0.56      2.44 o 
   1 -12   4       33.33       34.69      3.57 o 
   2 -12   4        7.23        8.39      3.69 o 
   3 -12   4        0.37       -4.39      5.09 o 
   4 -12   4      651.02      692.69     17.70 o 
   5 -12   4        6.58        2.10      5.05 o 
   6 -12   4      221.10      241.94     10.44 o 
   7 -12   4       29.64       30.33     28.25 o 
   8 -12   4       83.39       78.42     26.31 o 
  -8 -11   4        0.31        4.06      8.23 o 
  -7 -11   4        0.86       -0.79      6.78 o 
  -6 -11   4       11.66       20.39      7.40 o 
  -5 -11   4      347.98      316.08      8.96 o 
  -4 -11   4       75.38       93.03      7.47 o 
  -3 -11   4       70.36       79.64      5.98 o 
  -2 -11   4       58.52       58.12      4.39 o 
  -1 -11   4        8.75        4.41      2.24 o 
   0 -11   4        5.22       -0.90      2.26 o 
   1 -11   4      213.07      183.10      4.40 o 
   2 -11   4       96.65       96.60      4.15 o 
   3 -11   4      117.39      110.77      4.84 o 
   4 -11   4      252.58      273.04      7.09 o 
   5 -11   4       13.35       14.96      4.70 o 
   6 -11   4       25.18       27.15      5.93 o 
   7 -11   4      118.74      116.50     11.08 o 
   8 -11   4        6.09       37.13     20.49 o 
  -8 -10   4       32.61       45.09      8.49 o 
  -7 -10   4       11.13       17.22      6.16 o 
  -6 -10   4        8.33       26.07      4.86 o 
  -5 -10   4       10.75        9.23      3.94 o 
  -4 -10   4       10.63        9.40      4.43 o 
  -3 -10   4       32.43       34.28      4.97 o 
  -2 -10   4        7.67       12.20      3.03 o 
  -1 -10   4       90.88      105.16      3.23 o 
   0 -10   4      249.54      271.43      4.57 o 
   1 -10   4      169.61      175.64      3.83 o 
   2 -10   4      103.42      103.17      3.50 o 
   3 -10   4        3.00        0.53      2.16 o 
   4 -10   4      320.30      333.49     10.90 o 
   5 -10   4       67.64       92.82      4.95 o 
   6 -10   4      472.20      486.38     14.68 o 
   7 -10   4      105.55      130.97     14.61 o 
   8 -10   4      695.28      752.17     24.86 o 
   9 -10   4      510.70      518.84     24.12 o 
  -9  -9   4      218.64      201.95     23.53 o 
  -8  -9   4        3.96       16.96      8.97 o 
  -7  -9   4        0.01        7.17      5.37 o 
  -6  -9   4       41.82       55.46      5.27 o 
  -5  -9   4        1.63        4.41      3.57 o 
  -4  -9   4       73.93       64.12      4.31 o 
  -3  -9   4       26.14       35.35      3.93 o 
  -2  -9   4        0.21        0.49      1.81 o 
  -1  -9   4       27.57       36.56      2.06 o 
   0  -9   4        5.61        2.17      1.36 o 
   1  -9   4      362.52      319.43      5.29 o 
   2  -9   4      119.56      127.12      3.62 o 
   3  -9   4       31.63       35.31      2.58 o 
   4  -9   4      595.36      545.99      9.13 o 
   5  -9   4        1.62        2.49      2.95 o 
   6  -9   4      346.91      348.39      9.01 o 
   7  -9   4       23.77       41.25      6.11 o 
   8  -9   4       31.61       58.53     11.81 o 
   9  -9   4        7.44       19.40     10.46 o 
  -9  -8   4        2.49       -9.03     13.04 o 
  -8  -8   4      465.31      495.18     17.48 o 
  -7  -8   4        5.88       -1.20      4.53 o 
  -6  -8   4       95.75       84.58      5.62 o 
  -5  -8   4        0.13        1.14      3.08 o 
  -4  -8   4       18.44       14.85      2.99 o 
  -3  -8   4        4.14        5.27      2.81 o 
  -2  -8   4        1.70        0.82      1.93 o 
  -1  -8   4     2672.33     2544.05     22.11 o 
   0  -8   4        1.67       -1.92      1.15 o 
   1  -8   4     2829.73     3036.63     28.91 o 
   2  -8   4      790.24      806.80      9.71 o 
   3  -8   4     1886.17     2140.40     22.22 o 
   4  -8   4       11.30       13.52      2.47 o 
   5  -8   4      136.24      124.91      4.64 o 
   6  -8   4        3.96        6.14      3.47 o 
   7  -8   4       26.25       26.88      4.46 o 
   8  -8   4       37.89       48.58      7.68 o 
   9  -8   4       23.35       16.53     10.29 o 
  -9  -7   4       67.84       73.06     16.35 o 
  -8  -7   4       77.67       73.46      8.89 o 
  -7  -7   4       31.26       29.32      4.82 o 
  -6  -7   4      231.28      207.46      6.89 o 
  -5  -7   4       18.98       15.74      3.34 o 
  -4  -7   4       14.76       14.11      2.71 o 
  -3  -7   4      142.56      155.12      4.46 o 
  -2  -7   4      271.86      264.77      4.67 o 
  -1  -7   4      146.92      189.28      3.18 o 
   0  -7   4        2.88        3.56      1.18 o 
   1  -7   4     2555.35     3127.78     29.49 o 
   2  -7   4      597.48      604.41      7.33 o 
   3  -7   4      915.09     1019.52     11.72 o 
   4  -7   4       43.91       39.40      2.54 o 
   5  -7   4       12.42       13.09      2.75 o 
   6  -7   4      143.10      140.74      5.26 o 
   7  -7   4       18.57       18.58      4.23 o 
   8  -7   4      106.00      113.62     15.86 o 
   9  -7   4       19.09       22.26     10.12 o 
  10  -7   4        8.95       14.51     10.29 o 
  -9  -6   4        7.66       14.64      8.56 o 
  -8  -6   4      237.60      224.79     11.49 o 
  -7  -6   4       19.74       18.10      5.86 o 
  -6  -6   4       28.51       23.46      3.71 o 
  -5  -6   4       87.94       80.03      4.03 o 
  -4  -6   4        2.22        0.51      1.96 o 
  -3  -6   4        6.73       11.07      1.73 o 
  -2  -6   4        0.51       -1.80      1.11 o 
  -1  -6   4     1877.56     2060.78     23.41 o 
   0  -6   4       15.63       35.02      1.46 o 
   1  -6   4    24209.95    29166.01    262.82 o 
   2  -6   4      814.16      818.33      8.99 o 
   3  -6   4       14.48       13.44      1.55 o 
   4  -6   4        7.14        2.62      1.85 o 
   5  -6   4        4.12       -2.00      2.32 o 
   6  -6   4        9.51       11.45      3.13 o 
   7  -6   4       46.19       59.65      5.14 o 
   8  -6   4       40.92       37.49      6.70 o 
   9  -6   4       33.57       41.83     10.96 o 
  10  -6   4       34.13       42.84     11.30 o 
 -10  -5   4       45.79       38.20     34.41 o 
  -9  -5   4       81.33       87.78     15.76 o 
  -8  -5   4       15.23       18.25      6.63 o 
  -7  -5   4       26.22       22.99      5.18 o 
  -6  -5   4        2.16       -3.60      2.81 o 
  -5  -5   4       99.52       81.95      3.76 o 
  -4  -5   4       38.40       38.62      2.23 o 
  -3  -5   4        8.97        5.61      1.37 o 
  -2  -5   4      771.87      757.67     10.14 o 
  -1  -5   4      843.69     1072.89     12.36 o 
   0  -5   4      211.47      181.93      3.12 o 
   1  -5   4      248.43      259.43      3.72 o 
   2  -5   4        0.27       -1.99      1.15 o 
   3  -5   4      112.67      104.23      2.73 o 
   4  -5   4       20.07       25.04      2.02 o 
   5  -5   4      514.57      501.34      7.78 o 
   6  -5   4       22.33       13.14      3.36 o 
   7  -5   4        9.04       13.56      4.83 o 
   8  -5   4        1.13        2.69      5.19 o 
   9  -5   4       58.32       52.46     11.13 o 
  10  -5   4       83.19       93.28     12.99 o 
 -10  -4   4       20.18        7.69     14.03 o 
  -9  -4   4       36.27       40.98     13.80 o 
  -8  -4   4       32.97       29.77      8.02 o 
  -7  -4   4        8.71        5.93      4.23 o 
  -6  -4   4       31.34       30.64      3.56 o 
  -5  -4   4       15.31       16.92      2.40 o 
  -4  -4   4       53.93       52.90      3.60 o 
  -3  -4   4        6.66        7.15      1.25 o 
  -2  -4   4        2.38       -0.31      1.09 o 
  -1  -4   4      231.05      260.07      5.88 o 
   0  -4   4       25.84       38.00      1.39 o 
   1  -4   4      928.95      871.10      9.90 o 
   2  -4   4     2433.22     2687.18     25.43 o 
   3  -4   4      114.65      107.80      2.68 o 
   4  -4   4        1.09       -3.04      1.52 o 
   5  -4   4        4.02        1.83      1.93 o 
   6  -4   4       43.42       32.23      3.41 o 
   7  -4   4      147.84      141.92      5.52 o 
   8  -4   4       19.78        7.79      7.17 o 
   9  -4   4       76.10       89.73     12.65 o 
  10  -4   4        0.20       -5.90      9.28 o 
 -10  -3   4       71.28       53.78     15.91 o 
  -9  -3   4       17.86        5.66     11.79 o 
  -8  -3   4      334.00      348.27     17.50 o 
  -7  -3   4       38.64       39.55      6.56 o 
  -6  -3   4      558.44      540.66     11.13 o 
  -5  -3   4      177.16      224.17      5.95 o 
  -4  -3   4        5.96        9.87      1.67 o 
  -3  -3   4        1.08        0.18      1.31 o 
  -2  -3   4       81.71       77.59      3.31 o 
  -1  -3   4      672.91      655.66     12.27 o 
   0  -3   4      841.73      941.14     13.35 o 
   1  -3   4        1.75        2.75      0.88 o 
   2  -3   4      152.91      140.16      2.77 o 
   3  -3   4       15.37        1.97      1.41 o 
   4  -3   4      199.60      137.59      7.28 o 
   5  -3   4      451.99      537.27      6.78 o 
   6  -3   4        2.56       -9.02      4.51 o 
   7  -3   4       32.12       41.68      4.11 o 
   8  -3   4       15.78       10.60      6.10 o 
   9  -3   4        5.24        5.73      9.78 o 
  10  -3   4        0.41       -5.90      9.45 o 
 -10  -2   4       82.13      118.04     17.44 o 
  -9  -2   4       53.61       44.50     12.92 o 
  -8  -2   4      208.10      197.71     10.81 o 
  -7  -2   4       37.89       32.94      6.35 o 
  -6  -2   4      109.43      111.05      4.71 o 
  -5  -2   4     1074.22     1133.71     15.18 o 
  -4  -2   4        7.18        6.92      1.75 o 
  -3  -2   4      278.23      239.45      5.02 o 
  -2  -2   4       24.56       30.42      2.04 o 
  -1  -2   4       76.41       83.76      2.44 o 
   0  -2   4      794.53      787.60     14.40 o 
   1  -2   4        4.17        8.42      1.22 o 
   2  -2   4     1394.74     1265.74     11.88 o 
   3  -2   4     2019.60     2402.09     21.21 o 
   4  -2   4      111.26       64.87      6.74 o 
   5  -2   4        5.58       -1.22      1.98 o 
   6  -2   4      346.36      358.29      9.02 o 
   7  -2   4      117.06      118.71      4.78 o 
   8  -2   4       38.16       45.54      7.28 o 
   9  -2   4        0.02       -3.88      9.28 o 
  10  -2   4       10.96       12.65     10.63 o 
 -10  -1   4      437.89      441.71     47.57 o 
  -9  -1   4       41.35       46.53     12.51 o 
  -8  -1   4       41.96       34.73      7.60 o 
  -7  -1   4      121.09      126.00      8.10 o 
  -6  -1   4       92.09       99.69      4.43 o 
  -5  -1   4       18.75       16.85      2.51 o 
  -4  -1   4        0.36        0.99      1.33 o 
  -3  -1   4      913.90      860.28     13.12 o 
  -2  -1   4      203.65      223.25      4.13 o 
  -1  -1   4       71.21       84.57      3.59 o 
   0  -1   4       87.77       71.63      2.39 o 
   1  -1   4       17.52       21.24      2.51 o 
   2  -1   4      153.46      119.54      2.40 o 
   3  -1   4      927.22      950.12     10.05 o 
   4  -1   4     5840.19     6335.38     58.42 o 
   5  -1   4        8.56        6.77      1.97 o 
   6  -1   4     2089.24     2247.91     26.09 o 
   7  -1   4      233.98      232.41      6.17 o 
   8  -1   4      142.05      146.21      9.73 o 
   9  -1   4       30.93       23.45     10.63 o 
  10  -1   4        0.50       -2.36      9.78 o 
 -10   0   4      332.64      352.52     57.43 o 
  -9   0   4        0.78        8.22     10.58 o 
  -8   0   4        0.65       -0.92      6.48 o 
  -7   0   4        0.25       -3.92      4.89 o 
  -6   0   4      105.85       97.88      6.25 o 
  -5   0   4      283.98      229.95      5.54 o 
  -4   0   4       51.10       61.52      2.81 o 
  -3   0   4       28.53       25.71      2.26 o 
  -2   0   4      644.48      632.03     13.27 o 
  -1   0   4        3.18       -3.45      1.73 o 
   0   0   4     2128.67     2078.92     26.19 o 
   1   0   4        3.26        3.50      1.14 o 
   2   0   4        9.83       23.88      1.30 o 
   3   0   4       42.98       51.54      2.24 o 
   4   0   4    23190.19    26510.38    229.27 o 
   5   0   4      287.96      316.75      5.11 o 
   6   0   4      128.09      142.57      5.19 o 
   7   0   4        8.55       12.89      3.53 o 
   8   0   4      173.07      158.71     10.13 o 
   9   0   4        0.58       10.29     10.63 o 
  10   0   4        0.25        4.05     10.12 o 
 -10   1   4      379.51      342.88     16.87 o 
  -9   1   4       25.34       24.02     11.91 o 
  -8   1   4       63.51       66.89      9.48 o 
  -7   1   4       18.15       12.18      5.19 o 
  -6   1   4       30.74       28.87      5.03 o 
  -5   1   4      105.34       86.44      4.30 o 
  -4   1   4       12.57       11.55      1.59 o 
  -3   1   4       24.98       24.92      2.96 o 
  -2   1   4      562.57      498.26      8.42 o 
  -1   1   4        1.45       -3.62      1.81 o 
   0   1   4       13.66       16.37      1.80 o 
   1   1   4     3922.81     4010.06     84.66 o 
   2   1   4     2142.87     2362.08     23.60 o 
   3   1   4      185.48      183.65      3.18 o 
   4   1   4     6056.45     6760.40     57.13 o 
   5   1   4      223.71      228.63      4.41 o 
   6   1   4      570.92      516.56      8.77 o 
   7   1   4       63.07       61.79      4.44 o 
   8   1   4       36.61       30.92      6.84 o 
   9   1   4        0.46       -4.89      9.45 o 
  10   1   4        1.40        4.22     10.29 o 
 -10   2   4       19.77       25.23     10.20 o 
  -9   2   4        0.01       -7.31      7.71 o 
  -8   2   4      201.77      229.42     10.41 o 
  -7   2   4       22.52       23.99      5.76 o 
  -6   2   4      106.39       97.67      5.50 o 
  -5   2   4       22.35       26.53      3.61 o 
  -4   2   4      282.18      239.25      4.60 o 
  -3   2   4      197.17      229.69      4.70 o 
  -2   2   4        1.75        2.02      1.49 o 
  -1   2   4        3.46        3.04      2.09 o 
   0   2   4        4.69        7.07      1.53 o 
   1   2   4     1503.95     1437.98     17.48 o 
   2   2   4     2457.08     2959.04     27.62 o 
   3   2   4     1875.56     1897.67     18.60 o 
   4   2   4      297.49      276.41      4.70 o 
   5   2   4      725.46      797.83      9.78 o 
   6   2   4       10.77        4.67      4.42 o 
   7   2   4        4.12        9.85      3.82 o 
   8   2   4       93.72      107.01      9.22 o 
   9   2   4        7.15       10.46     10.63 o 
  10   2   4        8.68       15.01     11.47 o 
 -10   3   4      264.31      276.78     29.06 o 
  -9   3   4       64.98       45.90     11.91 o 
  -8   3   4      126.82      143.04      9.85 o 
  -7   3   4       26.35       31.80      5.17 o 
  -6   3   4      123.72      118.84      5.38 o 
  -5   3   4       11.88       10.23      2.00 o 
  -4   3   4       19.87       15.32      2.00 o 
  -3   3   4      596.85      627.41     10.55 o 
  -2   3   4       96.82       99.59      3.46 o 
  -1   3   4       38.83       36.42      2.80 o 
   0   3   4       62.19       80.23      2.25 o 
   1   3   4      313.25      301.49      4.15 o 
   2   3   4      107.14      105.67      2.21 o 
   3   3   4      662.70      716.81      8.30 o 
   4   3   4      494.25      490.02      6.62 o 
   5   3   4        1.26       -2.10      1.83 o 
   6   3   4      420.76      455.83      9.29 o 
   7   3   4       19.83       21.63      4.88 o 
   8   3   4      168.25      203.20     11.38 o 
   9   3   4       21.38        6.75     11.13 o 
  10   3   4        0.48      -13.16     10.63 o 
 -10   4   4        2.85       10.42     28.17 o 
  -9   4   4       38.45       32.28     11.59 o 
  -8   4   4      261.26      243.38     13.88 o 
  -7   4   4       23.84       25.10      6.05 o 
  -6   4   4       26.59       18.56      4.59 o 
  -5   4   4       42.29       43.67      2.99 o 
  -4   4   4      238.09      293.15      6.18 o 
  -3   4   4     1458.72     1469.18     22.47 o 
  -2   4   4     2045.97     2470.84     35.44 o 
  -1   4   4      712.40      803.09      9.58 o 
   0   4   4      169.08      159.48      3.55 o 
   1   4   4      861.04     1053.98     11.49 o 
   2   4   4      108.41      113.53      2.51 o 
   3   4   4     1147.91     1277.34     13.53 o 
   4   4   4        5.32        6.34      1.88 o 
   5   4   4      268.13      258.88      5.49 o 
   6   4   4        4.41        3.10      3.66 o 
   7   4   4        0.71        1.16      4.56 o 
   8   4   4        0.11        5.50      6.20 o 
   9   4   4       35.43       20.07     12.31 o 
 -10   5   4       55.31       49.35     37.02 o 
  -9   5   4       40.19       36.46     15.62 o 
  -8   5   4       16.14        5.66      9.36 o 
  -7   5   4       42.70       50.21      8.20 o 
  -6   5   4       28.21       19.21      4.89 o 
  -5   5   4       72.67       75.22      4.92 o 
  -4   5   4     1013.59     1134.00     19.47 o 
  -3   5   4      677.93      812.88     12.78 o 
  -2   5   4       73.60       78.28      3.22 o 
  -1   5   4      154.35      177.48      3.53 o 
   0   5   4      118.96      112.22      2.70 o 
   1   5   4        4.40       17.38      1.67 o 
   2   5   4       16.07       21.02      1.75 o 
   3   5   4       14.78       14.99      1.81 o 
   4   5   4        1.70       -3.28      1.64 o 
   5   5   4       12.90       14.96      3.49 o 
   6   5   4        2.75        4.38      4.32 o 
   7   5   4      419.97      438.89     14.10 o 
   8   5   4       27.50       28.34     11.98 o 
   9   5   4       14.04       30.36     12.82 o 
 -10   6   4        3.34       11.01     28.67 o 
  -9   6   4      105.60      147.18     16.70 o 
  -8   6   4        0.89       -4.24      9.65 o 
  -7   6   4      116.55      119.70      9.20 o 
  -6   6   4       47.06       51.07      6.10 o 
  -5   6   4        0.99       -4.27      3.07 o 
  -4   6   4      109.38      150.92      4.67 o 
  -3   6   4      325.94      280.66      6.49 o 
  -2   6   4       74.54       53.54      2.50 o 
  -1   6   4      653.94      806.87     10.22 o 
   0   6   4      131.15      146.27      3.23 o 
   1   6   4      370.29      414.17      5.58 o 
   2   6   4        2.08        2.56      1.58 o 
   3   6   4        0.88        0.06      1.83 o 
   4   6   4        0.04        0.85      2.03 o 
   5   6   4        3.92       -1.54      4.30 o 
   6   6   4       40.09       49.81      5.64 o 
   7   6   4      520.55      530.88     13.67 o 
   8   6   4        9.24       16.36     11.81 o 
   9   6   4        6.53        9.95     12.14 o 
  -9   7   4        0.09        7.18     19.48 o 
  -8   7   4       13.17        4.29     10.54 o 
  -7   7   4      102.72      116.59      9.73 o 
  -6   7   4      242.97      250.19     10.13 o 
  -5   7   4      123.34      104.55      6.50 o 
  -4   7   4       33.68       24.91      2.87 o 
  -3   7   4      112.88      126.80      4.24 o 
  -2   7   4      299.31      276.96      5.42 o 
  -1   7   4      501.08      530.90      7.69 o 
   0   7   4      156.99      178.02      3.78 o 
   1   7   4      128.35      153.60      3.46 o 
   2   7   4       56.11       64.90      2.69 o 
   3   7   4      118.78      107.00      3.76 o 
   4   7   4      279.51      282.25      7.47 o 
   5   7   4      320.62      323.94      9.62 o 
   6   7   4       84.73      105.79      6.99 o 
   7   7   4       88.66       84.29      7.41 o 
   8   7   4        0.59        7.25     11.64 o 
   9   7   4        1.02       11.30     12.65 o 
  -9   8   4        1.16       18.08     17.96 o 
  -8   8   4        6.33       15.98     11.26 o 
  -7   8   4       26.97       35.13     10.37 o 
  -6   8   4      195.44      193.81      9.18 o 
  -5   8   4      113.51      117.60      7.17 o 
  -4   8   4       20.25        8.14      2.94 o 
  -3   8   4      111.58      113.25      5.79 o 
  -2   8   4       21.82       25.35      3.07 o 
  -1   8   4      348.26      298.53      6.02 o 
   0   8   4      407.03      414.15      6.29 o 
   1   8   4        6.32        4.11      2.12 o 
   2   8   4       53.57       70.14      3.74 o 
   3   8   4       24.11       17.84      3.39 o 
   4   8   4      160.72      143.01      7.73 o 
   5   8   4      248.94      261.70      8.92 o 
   6   8   4      147.56      145.06      7.93 o 
   7   8   4       31.36       25.23      6.58 o 
   8   8   4        4.50        5.23     12.31 o 
  -9   9   4        0.15       17.04     17.71 o 
  -8   9   4      181.00      192.89     15.74 o 
  -7   9   4        1.10        4.09      9.79 o 
  -6   9   4      120.48      123.24     11.11 o 
  -5   9   4      152.73      143.32      6.31 o 
  -4   9   4       12.99        8.66      4.19 o 
  -3   9   4        4.89        3.77      2.36 o 
  -2   9   4       40.48       43.76      4.48 o 
  -1   9   4      159.28      125.37      4.70 o 
   0   9   4     1815.16     1905.67     25.71 o 
   1   9   4      180.26      163.51      6.22 o 
   2   9   4      175.60      173.64      5.40 o 
   3   9   4       14.98       13.69      3.75 o 
   4   9   4      476.62      451.24     14.82 o 
   5   9   4       34.90       38.86      5.66 o 
   6   9   4      124.87      124.52      9.32 o 
   7   9   4       11.31       15.32      9.29 o 
   8   9   4        3.12        5.06     12.31 o 
  -9  10   4       24.69       34.38     19.40 o 
  -8  10   4       50.96       67.12     21.59 o 
  -7  10   4        6.89        7.17     20.24 o 
  -6  10   4       11.21        6.91      6.44 o 
  -5  10   4       61.19       57.65      6.18 o 
  -4  10   4      229.12      192.14      5.87 o 
  -3  10   4       71.05       74.74      4.06 o 
  -2  10   4      477.41      525.62      8.95 o 
  -1  10   4     1743.06     1675.69     24.97 o 
   0  10   4      551.09      540.09     10.18 o 
   1  10   4     2537.10     2839.30     37.21 o 
   2  10   4      342.70      351.91      8.28 o 
   3  10   4      353.11      345.79     11.63 o 
   4  10   4      216.34      211.12      9.43 o 
   5  10   4        3.69       15.31      6.16 o 
   6  10   4       21.40       26.26      5.02 o 
   7  10   4       42.52       45.03     10.97 o 
  -8  11   4       32.71       38.81     13.04 o 
  -7  11   4        4.06       10.20     11.83 o 
  -6  11   4      130.94      138.20     14.06 o 
  -5  11   4        9.32        0.10      4.10 o 
  -4  11   4      234.84      264.43      9.10 o 
  -3  11   4      420.16      394.97      8.32 o 
  -2  11   4       60.43       54.88      4.46 o 
  -1  11   4     2539.06     2667.45     36.05 o 
   0  11   4      399.68      391.86     12.85 o 
   1  11   4      224.85      217.50      7.40 o 
   2  11   4        3.93        3.28      3.68 o 
   3  11   4       63.59       66.42      9.71 o 
   4  11   4      382.16      379.06     15.95 o 
   5  11   4       47.44       36.97      5.50 o 
   6  11   4      189.71      181.74     16.27 o 
   7  11   4       13.95        3.74     12.06 o 
  -8  12   4       93.28       93.62     19.40 o 
  -7  12   4       22.76       47.34     13.74 o 
  -6  12   4       71.59      105.60     14.77 o 
  -5  12   4       43.75       33.05      6.88 o 
  -4  12   4       21.07       25.79      5.33 o 
  -3  12   4        0.01       -2.20      2.99 o 
  -2  12   4       89.95       71.01      4.72 o 
  -1  12   4     1799.41     1917.37     26.25 o 
   0  12   4       66.94       59.80      4.40 o 
   1  12   4      294.38      275.34      7.30 o 
   2  12   4      399.74      421.79     14.63 o 
   3  12   4      159.58      131.77      8.06 o 
   4  12   4      519.62      541.15     20.15 o 
   5  12   4       13.61        7.86      5.13 o 
   6  12   4       12.76       18.43      9.16 o 
  -7  13   4        0.42        6.09     11.67 o 
  -6  13   4       31.50       20.85      7.76 o 
  -5  13   4       83.74       85.07     13.07 o 
  -4  13   4        0.07       -0.14      3.91 o 
  -3  13   4       16.17       16.03      3.90 o 
  -2  13   4       96.24       94.14      5.18 o 
  -1  13   4      288.09      278.55      7.48 o 
   0  13   4      193.43      193.07     12.46 o 
   1  13   4        3.21        2.52      3.80 o 
   2  13   4       28.80       33.91      5.40 o 
   3  13   4       10.21        3.32      5.66 o 
   4  13   4        7.73       -2.14      8.95 o 
   5  13   4       20.43       19.03     11.35 o 
   6  13   4       77.06       82.30     11.65 o 
  -6  14   4       16.12       21.71     13.68 o 
  -5  14   4        7.78        3.02      6.32 o 
  -4  14   4       10.39        4.17      4.53 o 
  -3  14   4       41.52       47.08      5.44 o 
  -2  14   4      232.19      210.88      8.20 o 
  -1  14   4      127.61      124.23      5.98 o 
   0  14   4        0.01       -5.29      4.01 o 
   1  14   4       51.00       41.61      5.66 o 
   2  14   4        5.93        3.52      5.77 o 
   3  14   4        2.87       -4.71      8.86 o 
   4  14   4       87.50       97.81     13.74 o 
   5  14   4       27.80       30.53     12.39 o 
  -6  15   4       16.50        4.90      9.71 o 
  -5  15   4        3.61       14.84      8.87 o 
  -4  15   4       33.03       33.48      6.59 o 
  -3  15   4        0.76       -0.66      5.66 o 
  -2  15   4      124.40      115.95      7.20 o 
  -1  15   4      154.07      131.26     11.56 o 
   0  15   4      104.15      107.29     11.96 o 
   1  15   4      122.12      151.71     13.18 o 
   2  15   4       12.77        7.23      9.62 o 
   3  15   4      102.19      128.09     15.10 o 
   4  15   4        6.71       12.80     11.19 o 
  -5  16   4        1.58       -7.67     12.87 o 
  -4  16   4       28.47       18.02      7.80 o 
  -3  16   4       16.49       11.98      8.93 o 
  -2  16   4        2.20       -1.95     10.12 o 
  -1  16   4       13.57       -3.74      8.93 o 
   0  16   4       11.68        8.32     17.71 o 
   1  16   4       99.80      111.93     13.48 o 
   2  16   4      211.28      204.44     15.45 o 
   3  16   4        1.60      -19.08     10.32 o 
  -3  17   4        3.35       -4.53     17.71 o 
  -2  17   4        0.71       -8.49     17.71 o 
  -1  17   4       19.99       20.60     23.11 o 
   0  17   4       23.82       32.60     10.85 o 
   1  17   4        1.57      -19.49     15.43 o 
  -1 -19   5        3.71      -11.98     21.59 o 
   0 -19   5       75.78      124.68     15.02 o 
   1 -19   5      214.77      279.21     14.46 o 
   2 -19   5        8.80        7.99     19.22 o 
  -3 -18   5        0.04      -12.65     19.57 o 
  -2 -18   5       38.97       50.10     23.61 o 
  -1 -18   5        7.77       -5.73     19.73 o 
   0 -18   5        0.04       -9.10     10.49 o 
   1 -18   5      110.58      111.31     10.81 o 
   2 -18   5       21.65       30.82     13.79 o 
   3 -18   5      329.81      322.29     24.96 o 
   4 -18   5        0.20        0.71      8.96 o 
  -4 -17   5        1.10       -3.54     20.07 o 
  -3 -17   5        5.51       -4.05     18.39 o 
  -2 -17   5        3.72      -17.88     15.69 o 
  -1 -17   5        5.92        6.41     19.57 o 
   0 -17   5       26.35       10.60      7.45 o 
   1 -17   5      375.20      396.39     19.33 o 
   2 -17   5       29.79       20.32      6.57 o 
   3 -17   5      283.76      362.76     21.53 o 
   4 -17   5       36.18       27.18     13.63 o 
   5 -17   5       12.71       -9.98     19.23 o 
  -5 -16   5       18.20       24.16     10.70 o 
  -4 -16   5       22.97       23.61     22.26 o 
  -3 -16   5       18.39       20.41     19.06 o 
  -2 -16   5       13.39       31.37     19.23 o 
  -1 -16   5       10.35       -5.23     17.04 o 
   0 -16   5       56.01       68.21      5.77 o 
   1 -16   5        0.91       -0.97      4.11 o 
   2 -16   5       96.01       86.02      6.77 o 
   3 -16   5      169.94      208.15     11.69 o 
   4 -16   5       17.70       30.59      8.34 o 
   5 -16   5      201.31      242.01     35.76 o 
   6 -16   5        7.96        7.03     24.04 o 
  -6 -15   5      140.05      148.71     14.63 o 
  -5 -15   5        0.01       -2.61      8.94 o 
  -4 -15   5       28.45       26.65     20.24 o 
  -3 -15   5       16.36        8.47     11.13 o 
  -2 -15   5        5.55       -3.88     14.84 o 
  -1 -15   5       13.45        0.17     15.86 o 
   0 -15   5       40.13       29.09      5.21 o 
   1 -15   5        0.54       -1.43      3.95 o 
   2 -15   5       19.29        6.30      5.65 o 
   3 -15   5        1.42       -1.44      6.31 o 
   4 -15   5        0.86       -3.76      5.04 o 
   5 -15   5        0.12       -6.94      9.08 o 
   6 -15   5      128.32      143.63     13.82 o 
   7 -15   5       10.67        8.39     10.83 o 
  -6 -14   5       48.55       54.77     11.09 o 
  -5 -14   5        3.79       -8.46      8.45 o 
  -4 -14   5       16.62        6.11      8.55 o 
  -3 -14   5       24.27       32.61      6.80 o 
  -2 -14   5        0.01       -4.90      5.45 o 
  -1 -14   5        0.26       -3.22      4.54 o 
   0 -14   5       32.34       20.36      4.04 o 
   1 -14   5       53.18       35.69      4.67 o 
   2 -14   5       77.36       66.55      5.50 o 
   3 -14   5       71.63       62.11      5.78 o 
   4 -14   5       34.53       40.04      5.62 o 
   5 -14   5       77.10       84.15      7.19 o 
   6 -14   5        8.43       -4.72      9.34 o 
   7 -14   5       19.49        9.20     12.48 o 
  -7 -13   5        4.58       -7.50      8.14 o 
  -6 -13   5       66.66       69.88      9.13 o 
  -5 -13   5        0.31        1.50      5.72 o 
  -4 -13   5       20.81       18.60      7.52 o 
  -3 -13   5       21.75       15.41      5.01 o 
  -2 -13   5       20.37       14.59      4.97 o 
  -1 -13   5        0.89       -5.10      2.55 o 
   0 -13   5        2.30       -4.06      2.60 o 
   1 -13   5      458.33      410.25     10.37 o 
   2 -13   5        4.97        3.44      3.59 o 
   3 -13   5       69.78       65.45      5.53 o 
   4 -13   5      249.18      245.29      8.64 o 
   5 -13   5       29.90       24.04      5.37 o 
   6 -13   5       10.93        8.80      5.94 o 
   7 -13   5       51.32       64.80     11.64 o 
   8 -13   5       26.24       20.75     12.48 o 
  -8 -12   5       30.53       12.48     25.30 o 
  -7 -12   5      158.07      160.71     11.02 o 
  -6 -12   5       17.26       18.55      5.55 o 
  -5 -12   5      157.48      159.55      7.23 o 
  -4 -12   5      175.99      164.19     11.52 o 
  -3 -12   5        8.25        5.47      4.45 o 
  -2 -12   5       23.58       13.92      4.66 o 
  -1 -12   5        5.87        5.55      2.43 o 
   0 -12   5        3.56        2.95      2.61 o 
   1 -12   5        5.59        6.27      2.80 o 
   2 -12   5       54.59       54.24      5.12 o 
   3 -12   5       28.13       26.18      4.95 o 
   4 -12   5      132.26      128.89      8.13 o 
   5 -12   5       44.36       49.67      5.80 o 
   6 -12   5      106.11      109.87     12.51 o 
   7 -12   5      330.33      316.10     16.26 o 
   8 -12   5       42.16       36.26     12.65 o 
  -8 -11   5       51.20       75.76     19.57 o 
  -7 -11   5      140.29      146.32      8.31 o 
  -6 -11   5      866.51      850.42     16.23 o 
  -5 -11   5        3.63        2.96      4.00 o 
  -4 -11   5      332.29      305.48      9.76 o 
  -3 -11   5       41.23       40.99      5.11 o 
  -2 -11   5      170.18      179.29      6.72 o 
  -1 -11   5       70.47       65.52      4.09 o 
   0 -11   5        0.00        0.21      2.13 o 
   1 -11   5       33.55       31.03      3.04 o 
   2 -11   5      332.30      303.88      6.04 o 
   3 -11   5       26.16       26.52      3.45 o 
   4 -11   5      209.41      190.12      7.44 o 
   5 -11   5      141.75      148.24      7.11 o 
   6 -11   5      291.11      270.46     10.72 o 
   7 -11   5       14.24       10.36      6.12 o 
   8 -11   5        0.69        8.60     11.13 o 
   9 -11   5       70.80       97.83     14.51 o 
  -8 -10   5       32.72       42.44     13.99 o 
  -7 -10   5       11.86        6.95      6.28 o 
  -6 -10   5     2220.67     2087.28     31.44 o 
  -5 -10   5      235.93      233.91      7.44 o 
  -4 -10   5       53.04       60.38      4.73 o 
  -3 -10   5      142.33      127.74      6.67 o 
  -2 -10   5       29.03       37.47      4.09 o 
  -1 -10   5      153.81      134.56      4.56 o 
   0 -10   5        0.26        0.42      1.77 o 
   1 -10   5       24.01       29.37      2.11 o 
   2 -10   5      208.46      178.01      4.29 o 
   3 -10   5      889.66      943.99     11.68 o 
   4 -10   5       50.67       43.32      3.82 o 
   5 -10   5        0.29       -3.29      4.07 o 
   6 -10   5      454.02      483.55     12.13 o 
   7 -10   5       81.15       70.35      7.38 o 
   8 -10   5      899.60      983.54     36.26 o 
   9 -10   5       58.42       74.72     13.49 o 
  -9  -9   5       24.92       39.60     15.16 o 
  -8  -9   5        4.61        4.09      7.74 o 
  -7  -9   5      502.49      495.49     12.64 o 
  -6  -9   5     2300.44     2189.97     32.31 o 
  -5  -9   5      557.60      546.82     11.20 o 
  -4  -9   5      316.06      319.50      7.41 o 
  -3  -9   5        0.42       -3.08      2.98 o 
  -2  -9   5       43.03       46.88      4.26 o 
  -1  -9   5       97.23       82.79      3.11 o 
   0  -9   5        0.13       -1.37      1.32 o 
   1  -9   5      186.55      203.21      4.10 o 
   2  -9   5      128.27      102.95      3.34 o 
   3  -9   5      119.87      113.42      3.61 o 
   4  -9   5      104.45      102.84      4.01 o 
   5  -9   5       26.86       23.79      3.63 o 
   6  -9   5       36.61       54.75      5.77 o 
   7  -9   5       50.37       44.74      9.95 o 
   8  -9   5     1167.11     1218.16     42.17 o 
   9  -9   5      337.68      394.70     21.59 o 
  -9  -8   5      436.25      446.50     24.50 o 
  -8  -8   5      323.39      290.96     13.33 o 
  -7  -8   5      213.57      220.29      9.37 o 
  -6  -8   5      378.76      400.45      9.42 o 
  -5  -8   5        2.08       -3.78      3.20 o 
  -4  -8   5      143.53      145.78      4.93 o 
  -3  -8   5      304.46      279.17      7.08 o 
  -2  -8   5       65.38       54.82      2.58 o 
  -1  -8   5       23.30       26.25      1.97 o 
   0  -8   5      394.01      354.21      4.92 o 
   1  -8   5      627.74      703.62      8.23 o 
   2  -8   5      149.15      130.11      3.46 o 
   3  -8   5     1138.02     1145.80     13.08 o 
   4  -8   5      779.41      823.53     10.82 o 
   5  -8   5      358.61      330.15      7.40 o 
   6  -8   5      399.16      422.89      9.43 o 
   7  -8   5      468.43      465.39     21.93 o 
   8  -8   5       16.15       16.11      6.94 o 
   9  -8   5       76.55       65.78     12.65 o 
  -9  -7   5       13.41        0.27     12.92 o 
  -8  -7   5      342.25      327.15     19.57 o 
  -7  -7   5        0.12       -5.96      4.64 o 
  -6  -7   5      476.09      505.54     10.33 o 
  -5  -7   5       87.29       76.65      4.26 o 
  -4  -7   5       63.00       64.67      3.59 o 
  -3  -7   5       97.77      105.73      3.40 o 
  -2  -7   5        0.90        0.29      1.59 o 
  -1  -7   5       11.77       28.05      1.84 o 
   0  -7   5       33.31       38.64      1.75 o 
   1  -7   5      250.92      260.68      4.23 o 
   2  -7   5      195.46      185.33      3.66 o 
   3  -7   5       17.81       16.94      1.85 o 
   4  -7   5        0.29        1.67      2.15 o 
   5  -7   5      118.00      124.68      4.59 o 
   6  -7   5       46.43       47.59      4.07 o 
   7  -7   5        0.31       13.09      5.27 o 
   8  -7   5       83.22       94.34     10.04 o 
   9  -7   5       42.27       38.96     11.47 o 
  -9  -6   5      220.91      199.75     19.90 o 
  -8  -6   5       38.58       25.02     12.10 o 
  -7  -6   5      100.38       93.28      7.53 o 
  -6  -6   5       19.96       11.29      3.75 o 
  -5  -6   5       32.11       24.92      2.88 o 
  -4  -6   5      615.88      567.52      9.23 o 
  -3  -6   5      255.22      300.51      5.21 o 
  -2  -6   5      141.92      128.27      3.31 o 
  -1  -6   5     2041.43     2319.22     27.44 o 
   0  -6   5      959.29     1161.75     12.54 o 
   1  -6   5      136.87      110.87      2.39 o 
   2  -6   5      631.95      678.16      8.04 o 
   3  -6   5      456.14      468.44      6.27 o 
   4  -6   5      364.01      363.81      5.84 o 
   5  -6   5       63.41       74.99      3.57 o 
   6  -6   5        1.67       -2.47      2.75 o 
   7  -6   5       26.19       30.29      4.91 o 
   8  -6   5       18.41       21.75      6.40 o 
   9  -6   5        1.00       -1.86      9.78 o 
  10  -6   5        7.50        2.02      9.95 o 
 -10  -5   5        8.71        3.44     16.78 o 
  -9  -5   5       31.86       21.07     12.88 o 
  -8  -5   5        0.02      -17.54      8.98 o 
  -7  -5   5      257.52      219.40     13.63 o 
  -6  -5   5       45.95       38.80      5.01 o 
  -5  -5   5       29.71       40.95      3.56 o 
  -4  -5   5      125.97      132.44      3.87 o 
  -3  -5   5      593.94      689.41      7.89 o 
  -2  -5   5        9.90       19.48      1.44 o 
  -1  -5   5      558.54      521.76      7.64 o 
   0  -5   5      639.39      804.62      8.87 o 
   1  -5   5      400.32      398.44      6.14 o 
   2  -5   5       28.79       26.69      1.58 o 
   3  -5   5      966.84     1009.86     10.86 o 
   4  -5   5       19.13       19.71      1.99 o 
   5  -5   5        0.13       -2.15      1.89 o 
   6  -5   5      114.51      102.16      4.60 o 
   7  -5   5       33.12       37.21      4.11 o 
   8  -5   5       87.23       90.56      8.21 o 
   9  -5   5       88.14       93.61     13.16 o 
  10  -5   5        5.28        1.18     10.29 o 
 -10  -4   5        4.52      -20.16     12.45 o 
  -9  -4   5       10.48       -1.83     15.35 o 
  -8  -4   5        8.81      -10.60      9.53 o 
  -7  -4   5        4.60        0.31      5.44 o 
  -6  -4   5        0.01       -3.49      3.88 o 
  -5  -4   5      241.68      261.58      6.58 o 
  -4  -4   5       66.93       55.47      2.59 o 
  -3  -4   5     3675.22     3850.00     45.94 o 
  -2  -4   5      325.11      306.32      5.34 o 
  -1  -4   5      337.47      316.28      9.09 o 
   0  -4   5      486.84      532.08      6.79 o 
   1  -4   5        2.34        2.57      1.34 o 
   2  -4   5       24.94       21.86      1.52 o 
   3  -4   5       19.81       22.90      1.72 o 
   4  -4   5       11.16        2.99      1.90 o 
   5  -4   5      145.97      131.72      3.88 o 
   6  -4   5       73.89       69.22      4.29 o 
   7  -4   5        8.42       -0.11      3.82 o 
   8  -4   5       27.98       11.71      6.16 o 
   9  -4   5       22.23       26.82     10.63 o 
  10  -4   5       23.69       25.64     11.13 o 
 -10  -3   5       10.55      -12.24     12.81 o 
  -9  -3   5        8.27       -0.97     11.24 o 
  -8  -3   5       64.77       45.37      8.10 o 
  -7  -3   5       68.02       86.08      7.81 o 
  -6  -3   5      669.22      624.02     14.51 o 
  -5  -3   5        6.68        5.13      3.04 o 
  -4  -3   5     3406.12     3857.57     56.34 o 
  -3  -3   5     2817.62     2999.64     40.09 o 
  -2  -3   5      463.67      536.10      8.73 o 
  -1  -3   5      316.96      355.49      6.55 o 
   0  -3   5     1822.76     1769.30     21.71 o 
   1  -3   5      316.21      339.78      6.13 o 
   2  -3   5       55.12       51.70      2.21 o 
   3  -3   5       99.69      100.81      2.62 o 
   4  -3   5     1617.90     1668.11     17.18 o 
   5  -3   5      412.27      372.25      5.40 o 
   6  -3   5       18.44        5.94      4.66 o 
   7  -3   5       32.77       33.41      3.80 o 
   8  -3   5        3.36       -7.20      5.47 o 
   9  -3   5       31.62       35.76     10.80 o 
  10  -3   5       28.96       36.77     11.81 o 
 -10  -2   5       10.00       17.32     15.60 o 
  -9  -2   5       54.42       70.33     14.15 o 
  -8  -2   5      309.57      277.20     12.13 o 
  -7  -2   5       80.88       89.52      9.01 o 
  -6  -2   5      536.50      526.60     11.93 o 
  -5  -2   5      475.42      469.90      8.67 o 
  -4  -2   5      781.69      946.86     13.30 o 
  -3  -2   5        7.55        7.11      1.78 o 
  -2  -2   5      438.71      463.63      7.51 o 
  -1  -2   5     3528.50     4524.05     86.18 o 
   0  -2   5      332.24      305.99      8.50 o 
   1  -2   5        0.03        0.12      1.21 o 
   2  -2   5      131.14      149.25      2.77 o 
   3  -2   5      439.88      417.58      5.00 o 
   4  -2   5     1455.32     1554.42     14.84 o 
   5  -2   5      219.77      199.43      4.21 o 
   6  -2   5      448.53      438.32      8.18 o 
   7  -2   5       60.55       64.26      4.56 o 
   8  -2   5        1.43       -4.88      5.40 o 
   9  -2   5        6.70        4.72      9.78 o 
  10  -2   5       65.06       76.07     13.66 o 
 -10  -1   5      160.27      177.91     16.88 o 
  -9  -1   5      265.87      275.15     27.75 o 
  -8  -1   5        7.96       10.50      6.56 o 
  -7  -1   5       19.43       18.09      5.65 o 
  -6  -1   5      393.35      403.63     10.02 o 
  -5  -1   5      394.86      372.58      7.34 o 
  -4  -1   5       69.51       76.22      3.68 o 
  -3  -1   5     1246.83     1501.55     21.12 o 
  -2  -1   5     1966.35     2096.87     33.35 o 
  -1  -1   5      299.95      353.61      9.06 o 
   0  -1   5      758.64      739.50     13.61 o 
   1  -1   5     1258.45     1187.78     13.63 o 
   2  -1   5        0.04        0.86      1.12 o 
   3  -1   5      729.01      659.42      7.52 o 
   4  -1   5      360.82      339.03      7.31 o 
   5  -1   5       58.59       48.00      3.10 o 
   6  -1   5      709.67      692.12     11.94 o 
   7  -1   5        7.86       13.22      5.04 o 
   8  -1   5       40.40       47.13      7.29 o 
   9  -1   5       54.29       74.89     13.16 o 
  10  -1   5      168.77      166.99     16.36 o 
 -10   0   5      226.68      259.06     40.40 o 
  -9   0   5      645.30      589.03     27.75 o 
  -8   0   5       35.72       36.33      7.31 o 
  -7   0   5       20.76       17.06      5.58 o 
  -6   0   5      605.87      553.83     12.05 o 
  -5   0   5       30.00       31.42      2.77 o 
  -4   0   5      373.32      360.45      7.38 o 
  -3   0   5      197.10      195.76      4.56 o 
  -2   0   5      592.35      585.30     12.63 o 
  -1   0   5     2345.50     2567.90     49.83 o 
   0   0   5      208.64      276.55      4.82 o 
   1   0   5     1237.33     1201.72     15.81 o 
   2   0   5      599.44      610.51      8.25 o 
   3   0   5       11.59       15.57      1.42 o 
   4   0   5     1794.12     1782.91     17.32 o 
   5   0   5     1861.39     2055.61     20.09 o 
   6   0   5     1246.93     1227.48     15.95 o 
   7   0   5      208.86      228.00      9.20 o 
   8   0   5      156.80      177.65     10.66 o 
   9   0   5       88.43       96.48     14.34 o 
  10   0   5        0.11       10.63     11.81 o 
 -10   1   5        0.33       10.56      9.17 o 
  -9   1   5       53.34       58.21     13.43 o 
  -8   1   5        2.21        5.99      6.19 o 
  -7   1   5        0.03       -8.97      4.49 o 
  -6   1   5       70.21       63.48      5.00 o 
  -5   1   5      119.96      120.51      3.96 o 
  -4   1   5      617.76      568.38     10.08 o 
  -3   1   5       41.96       37.92      2.56 o 
  -2   1   5      340.70      388.21     10.98 o 
  -1   1   5      995.12      948.53     26.78 o 
   0   1   5     2392.91     2701.20     34.18 o 
   1   1   5        4.67        3.76      1.66 o 
   2   1   5       34.78       41.42      1.93 o 
   3   1   5     4851.01     5940.05     52.40 o 
   4   1   5       41.45       36.97      2.61 o 
   5   1   5      158.73      148.88      3.75 o 
   6   1   5        3.03       11.49      3.45 o 
   7   1   5       28.41       19.44      8.80 o 
   8   1   5      192.16      204.81     22.77 o 
   9   1   5       33.88       48.92     12.82 o 
  10   1   5      140.26      157.37     17.20 o 
 -10   2   5       62.08       66.62     11.27 o 
  -9   2   5       65.36       68.56     13.63 o 
  -8   2   5      165.30      153.60      7.75 o 
  -7   2   5       10.89       -0.01      6.06 o 
  -6   2   5      138.31      109.17      5.51 o 
  -5   2   5        0.47       -4.52      2.26 o 
  -4   2   5        5.07       -0.62      2.35 o 
  -3   2   5      482.60      448.81      7.23 o 
  -2   2   5      473.22      599.96      9.44 o 
  -1   2   5      233.62      228.58      4.41 o 
   0   2   5      112.11      128.54      5.25 o 
   1   2   5     7840.37     8668.58     92.50 o 
   2   2   5       12.85       10.47      1.43 o 
   3   2   5     1720.92     1837.30     18.10 o 
   4   2   5        0.00       -1.15      1.57 o 
   5   2   5       39.24       41.96      2.84 o 
   6   2   5      518.21      576.72     11.57 o 
   7   2   5       19.03       14.58      7.45 o 
   8   2   5      304.37      298.19     13.52 o 
   9   2   5        8.26        5.23     10.96 o 
  10   2   5       10.84       14.34     12.65 o 
 -10   3   5        0.45       -8.69     11.46 o 
  -9   3   5        0.28       -9.01      9.98 o 
  -8   3   5        2.43        3.82      8.58 o 
  -7   3   5        0.48       -2.15      4.26 o 
  -6   3   5        0.97       -2.25      3.07 o 
  -5   3   5       12.65        9.00      2.92 o 
  -4   3   5      120.23      117.51      4.90 o 
  -3   3   5       39.68       41.09      2.87 o 
  -2   3   5      886.08     1047.55     16.51 o 
  -1   3   5      171.78      179.56      5.49 o 
   0   3   5      831.28      907.42     10.42 o 
   1   3   5     1287.46     1389.58     16.19 o 
   2   3   5      245.95      263.50      4.12 o 
   3   3   5      513.95      554.15      7.13 o 
   4   3   5      153.02      220.58      4.18 o 
   5   3   5        5.16       -0.68      2.19 o 
   6   3   5       14.93       17.69      4.60 o 
   7   3   5      135.90      140.68      7.96 o 
   8   3   5        0.64        5.45      6.56 o 
   9   3   5        2.05       -2.36     11.30 o 
 -10   4   5        3.25        4.90     12.61 o 
  -9   4   5        0.07        7.53     12.14 o 
  -8   4   5      115.79      116.92     12.80 o 
  -7   4   5      127.00      127.75      8.18 o 
  -6   4   5      424.10      471.79     12.22 o 
  -5   4   5        9.79        7.84      2.91 o 
  -4   4   5       51.35       41.50      2.84 o 
  -3   4   5       13.35       17.42      1.77 o 
  -2   4   5      492.24      509.37     10.16 o 
  -1   4   5     2441.87     3019.40     36.41 o 
   0   4   5      982.05     1070.86     12.41 o 
   1   4   5      996.40     1234.78     13.22 o 
   2   4   5     2196.26     2313.62     21.28 o 
   3   4   5        0.09       -0.45      1.41 o 
   4   4   5       17.13       23.92      2.22 o 
   5   4   5      156.45      161.79      4.97 o 
   6   4   5       95.10       97.35      6.95 o 
   7   4   5      177.07      186.77      8.95 o 
   8   4   5       20.13        8.27      6.22 o 
   9   4   5       23.95       25.13     13.16 o 
 -10   5   5        9.22       14.04     45.37 o 
  -9   5   5      237.67      226.40     15.33 o 
  -8   5   5       22.09       12.89     14.53 o 
  -7   5   5       25.24       10.41      5.51 o 
  -6   5   5       40.87       38.19      5.99 o 
  -5   5   5      115.25      106.67      5.41 o 
  -4   5   5        0.83       -0.06      2.35 o 
  -3   5   5        0.66        3.44      2.29 o 
  -2   5   5      159.86      180.90      6.16 o 
  -1   5   5       95.77      113.14      2.85 o 
   0   5   5      263.55      286.70      4.72 o 
   1   5   5     1319.38     1299.83     17.31 o 
   2   5   5      173.90      203.28      3.63 o 
   3   5   5      197.10      209.52      3.94 o 
   4   5   5      386.07      381.48      6.54 o 
   5   5   5      187.10      215.82      7.80 o 
   6   5   5        1.98        3.56      4.21 o 
   7   5   5        0.48        0.97      5.46 o 
   8   5   5       25.17       16.52      8.77 o 
   9   5   5       84.62      104.07     16.36 o 
 -10   6   5        3.62       32.34     43.69 o 
  -9   6   5       90.40      103.09     19.40 o 
  -8   6   5      134.53      153.15     13.72 o 
  -7   6   5      128.44      116.87      8.13 o 
  -6   6   5       94.54       90.03      6.88 o 
  -5   6   5      109.02      111.46      5.88 o 
  -4   6   5        1.26       -4.04      2.47 o 
  -3   6   5       14.08       12.08      2.61 o 
  -2   6   5       32.53       34.74      2.70 o 
  -1   6   5       62.10       53.28      2.52 o 
   0   6   5       91.76       97.52      3.03 o 
   1   6   5       35.05       51.20      2.34 o 
   2   6   5      107.91      114.84      3.29 o 
   3   6   5      105.51      129.71      3.55 o 
   4   6   5       34.61       40.54      3.85 o 
   5   6   5        9.60        9.00      4.46 o 
   6   6   5       53.93       41.99      5.40 o 
   7   6   5      144.68      153.59      8.86 o 
   8   6   5       32.72       30.38      9.57 o 
   9   6   5       33.70       42.51     14.67 o 
  -9   7   5        5.52       11.88     11.90 o 
  -8   7   5      416.15      388.76     35.67 o 
  -7   7   5        0.35        0.39      5.63 o 
  -6   7   5       12.72        5.38      4.63 o 
  -5   7   5        0.39       -4.48      3.55 o 
  -4   7   5       77.73       72.87      4.90 o 
  -3   7   5        0.46       -2.10      2.53 o 
  -2   7   5        1.50        1.03      1.68 o 
  -1   7   5       61.04       55.83      2.77 o 
   0   7   5       86.32       90.92      3.25 o 
   1   7   5        1.51        1.40      1.80 o 
   2   7   5      185.52      164.95      4.60 o 
   3   7   5        6.50       15.33      3.00 o 
   4   7   5        1.80       -5.35      3.14 o 
   5   7   5       10.63        3.35      4.33 o 
   6   7   5      464.54      508.09     13.00 o 
   7   7   5       14.15       10.19      6.13 o 
   8   7   5       27.58       23.98     10.00 o 
  -9   8   5       58.86       68.87     21.42 o 
  -8   8   5      622.03      554.34     23.93 o 
  -7   8   5      109.61      112.43     13.38 o 
  -6   8   5        0.92       -5.85      4.89 o 
  -5   8   5      297.30      279.14     10.21 o 
  -4   8   5       40.15       43.97      4.71 o 
  -3   8   5        0.83       -5.37      2.71 o 
  -2   8   5        0.29       -3.06      2.09 o 
  -1   8   5        2.86        1.74      2.17 o 
   0   8   5      128.97      111.91      4.02 o 
   1   8   5      407.30      414.33      7.56 o 
   2   8   5       34.17       30.71      3.80 o 
   3   8   5      105.70      117.43      5.31 o 
   4   8   5      513.97      506.54     11.62 o 
   5   8   5        2.13       -2.09      4.30 o 
   6   8   5      201.07      202.46      8.86 o 
   7   8   5       64.42       69.46     10.85 o 
   8   8   5        0.87       -0.95      9.13 o 
  -9   9   5       31.10       47.89     31.20 o 
  -8   9   5      149.27      152.76     16.78 o 
  -7   9   5       12.29        3.26     13.75 o 
  -6   9   5       68.81       61.32      7.65 o 
  -5   9   5       47.60       51.35      6.54 o 
  -4   9   5      287.65      291.43     10.37 o 
  -3   9   5       11.65        8.60      2.94 o 
  -2   9   5        0.07       -0.47      2.43 o 
  -1   9   5       13.36       12.02      2.78 o 
   0   9   5       47.65       36.31      3.85 o 
   1   9   5      363.16      389.76      8.86 o 
   2   9   5      439.09      430.86     10.50 o 
   3   9   5      532.37      489.02     12.23 o 
   4   9   5       38.95       45.36      6.17 o 
   5   9   5      231.29      216.37      8.60 o 
   6   9   5      126.92      144.14      8.50 o 
   7   9   5        2.24       -1.90      9.00 o 
   8   9   5        0.73       -8.56      9.36 o 
  -8  10   5      279.64      283.39     18.09 o 
  -7  10   5        0.27       -6.03     14.17 o 
  -6  10   5      257.64      254.51     15.79 o 
  -5  10   5      126.35      128.03      8.97 o 
  -4  10   5        6.70       -6.97      5.18 o 
  -3  10   5      328.11      324.66      6.78 o 
  -2  10   5        0.98       -3.85      3.11 o 
  -1  10   5       13.20       12.69      3.63 o 
   0  10   5       92.22      109.66      7.35 o 
   1  10   5      465.17      472.11     11.18 o 
   2  10   5      665.10      716.16     13.90 o 
   3  10   5       27.27       32.36      5.30 o 
   4  10   5      466.48      476.16     13.76 o 
   5  10   5        6.67        7.16      5.94 o 
   6  10   5       30.17       23.74      5.32 o 
   7  10   5       10.16        5.95      9.72 o 
  -8  11   5        5.99       10.76     21.84 o 
  -7  11   5       64.64       49.69     13.59 o 
  -6  11   5      141.26      135.33     15.01 o 
  -5  11   5        5.10        7.14     10.71 o 
  -4  11   5       73.61       60.90      5.80 o 
  -3  11   5       87.83       94.77      8.62 o 
  -2  11   5       63.13       53.96      4.30 o 
  -1  11   5      125.42      143.32      5.98 o 
   0  11   5        5.07        4.77      3.94 o 
   1  11   5      106.25      104.34      5.95 o 
   2  11   5      277.91      277.06      8.48 o 
   3  11   5      122.87      137.49     13.16 o 
   4  11   5      134.75      143.14     12.23 o 
   5  11   5       35.91       26.27      5.55 o 
   6  11   5       42.88       40.97     10.91 o 
   7  11   5        1.99       -8.07      9.72 o 
  -7  12   5        1.43       -1.58     11.49 o 
  -6  12   5      213.97      230.15     16.56 o 
  -5  12   5      288.73      288.97     17.54 o 
  -4  12   5      256.10      257.00     14.53 o 
  -3  12   5        0.08       -2.87      3.05 o 
  -2  12   5        0.74       -5.86      2.93 o 
  -1  12   5       19.44       20.34      3.73 o 
   0  12   5        0.16       -3.66      3.98 o 
   1  12   5       17.21       16.84      4.36 o 
   2  12   5       21.08       20.29      7.26 o 
   3  12   5       64.38       86.82     11.11 o 
   4  12   5        9.47       10.34      6.32 o 
   5  12   5       23.37       20.14     15.43 o 
   6  12   5       59.09       81.01     12.57 o 
  -7  13   5       20.87       18.38     13.41 o 
  -6  13   5       11.04       10.17     12.57 o 
  -5  13   5      194.36      219.09     14.83 o 
  -4  13   5       22.04       14.09      7.33 o 
  -3  13   5      132.71      136.59      6.58 o 
  -2  13   5        3.01        2.16      3.54 o 
  -1  13   5       12.64        6.83      3.62 o 
   0  13   5       80.94       96.09      5.59 o 
   1  13   5       67.17       70.15      4.99 o 
   2  13   5       10.63        3.69      4.59 o 
   3  13   5       12.52        6.39      6.36 o 
   4  13   5       30.45       24.80     10.37 o 
   5  13   5       19.68        5.46     10.92 o 
  -6  14   5        0.08       11.68     12.03 o 
  -5  14   5      178.10      190.80     13.28 o 
  -4  14   5       54.15       42.27      6.90 o 
  -3  14   5       16.03        8.92      4.56 o 
  -2  14   5       41.42       44.20      5.40 o 
  -1  14   5      171.42      179.07      7.67 o 
   0  14   5      107.05      106.48      5.88 o 
   1  14   5       19.39       12.83      5.20 o 
   2  14   5       14.77       -0.48      6.82 o 
   3  14   5       53.84       55.30     11.69 o 
   4  14   5       33.04       36.09     11.59 o 
   5  14   5        0.83       -6.78     11.14 o 
  -5  15   5        1.81        2.13      8.53 o 
  -4  15   5       13.55       10.98      9.11 o 
  -3  15   5      269.92      289.21     10.57 o 
  -2  15   5        0.30        5.88      7.99 o 
  -1  15   5       57.48       53.61      7.07 o 
   0  15   5       80.11       86.75      9.17 o 
   1  15   5       12.09        1.10     16.36 o 
   2  15   5       21.14        9.99     10.46 o 
   3  15   5       14.08       -1.04     10.29 o 
   4  15   5       16.75       12.02     11.56 o 
  -4  16   5        5.47        4.35     17.06 o 
  -3  16   5      169.30      147.30      9.42 o 
  -2  16   5       82.86      110.03     11.49 o 
  -1  16   5        8.43       14.14      9.64 o 
   0  16   5       99.75      113.03     22.86 o 
   1  16   5       13.65       -3.06      9.53 o 
   2  16   5       34.58       38.90     14.59 o 
  -2  17   5       25.25       37.44     25.64 o 
  -1  17   5        0.03      -18.12      9.06 o 
   0  17   5        6.99       -8.20     10.88 o 
  -1 -19   6      494.47      529.80     43.01 o 
   0 -19   6       51.47       23.78     23.61 o 
   1 -19   6       11.83        1.66      8.70 o 
   2 -19   6        2.76       -1.86      9.14 o 
  -3 -18   6      130.77      172.72     32.05 o 
  -2 -18   6       38.58       64.43     24.29 o 
  -1 -18   6      468.49      487.64     39.64 o 
   0 -18   6       36.84       40.61     21.93 o 
   1 -18   6        1.97        4.84     10.39 o 
   2 -18   6        7.38        5.07      8.95 o 
   3 -18   6       16.42        8.19     11.23 o 
   4 -18   6        0.76        8.48     12.82 o 
  -4 -17   6       13.19       15.86     20.92 o 
  -3 -17   6      155.64      158.05     30.02 o 
  -2 -17   6        7.01      -19.57     16.87 o 
  -1 -17   6       20.72       24.80     19.90 o 
   0 -17   6        2.70       -9.14      9.53 o 
   1 -17   6       28.54       30.51      9.66 o 
   2 -17   6       33.47       34.50      9.03 o 
   3 -17   6       42.11       56.98     10.35 o 
   4 -17   6       15.89        6.00      8.70 o 
   5 -17   6       13.93       10.34     10.44 o 
  -5 -16   6        0.14       -2.48      9.40 o 
  -4 -16   6        2.14       -9.11     17.20 o 
  -3 -16   6        2.67        5.90     17.20 o 
  -2 -16   6        0.16      -19.06     14.51 o 
  -1 -16   6      313.27      316.26     30.19 o 
   0 -16   6       79.16       70.10     11.44 o 
   1 -16   6       80.27       87.87      6.22 o 
   2 -16   6        7.06       -1.18      5.26 o 
   3 -16   6        0.37        0.24      5.00 o 
   4 -16   6       56.88       85.04     13.43 o 
   5 -16   6        4.16       -3.47      8.01 o 
   6 -16   6       11.14       11.30     12.82 o 
  -6 -15   6       10.27       18.01      9.74 o 
  -5 -15   6        8.41       -5.49      8.58 o 
  -4 -15   6      103.05       97.16     24.46 o 
  -3 -15   6      138.25      127.39     13.04 o 
  -2 -15   6        5.90       -7.22     10.12 o 
  -1 -15   6       74.26       66.29     20.41 o 
   0 -15   6        3.75        2.76      5.92 o 
   1 -15   6       53.21       37.95      6.45 o 
   2 -15   6        6.61       11.31      9.08 o 
   3 -15   6        9.50        5.54      5.16 o 
   4 -15   6       73.69       96.24     10.20 o 
   5 -15   6       21.43       34.08      8.38 o 
   6 -15   6        9.95       -0.48     10.30 o 
   7 -15   6        0.26       -1.01     11.64 o 
  -6 -14   6       40.85       51.25     10.36 o 
  -5 -14   6        5.77       -5.64      6.53 o 
  -4 -14   6       36.43       31.33      6.24 o 
  -3 -14   6       29.05       27.50      5.83 o 
  -2 -14   6      513.78      465.95     12.71 o 
  -1 -14   6        0.09        3.13      5.21 o 
   0 -14   6        5.17        3.12      3.40 o 
   1 -14   6      111.81       79.52      7.04 o 
   2 -14   6      109.04       96.13      6.91 o 
   3 -14   6       52.67       55.13      5.46 o 
   4 -14   6        1.41        0.95      4.48 o 
   5 -14   6        0.25       -5.23      5.08 o 
   6 -14   6       59.24       58.48     11.28 o 
   7 -14   6       47.44       30.87     12.82 o 
  -7 -13   6       82.92       87.83      9.73 o 
  -6 -13   6        2.76       -0.99      6.46 o 
  -5 -13   6        0.00        5.86      6.24 o 
  -4 -13   6       54.26       50.41      6.21 o 
  -3 -13   6       42.65       41.37      5.75 o 
  -2 -13   6      638.78      543.41     13.40 o 
  -1 -13   6        0.93       -2.19      4.26 o 
   0 -13   6      392.45      302.04      7.06 o 
   1 -13   6       52.94       45.77      4.29 o 
   2 -13   6      406.37      326.64      9.28 o 
   3 -13   6        1.47       -2.06      3.68 o 
   4 -13   6        3.00       -2.93      6.31 o 
   5 -13   6        6.84        2.29      4.72 o 
   6 -13   6        9.73       12.19      7.81 o 
   7 -13   6       47.35       48.75     13.16 o 
   8 -13   6       24.16       20.75     12.82 o 
  -8 -12   6        0.68        8.02     12.98 o 
  -7 -12   6        2.89       -3.41      6.12 o 
  -6 -12   6       36.57       43.61      6.00 o 
  -5 -12   6        8.66        7.43      4.34 o 
  -4 -12   6      185.23      161.32      6.68 o 
  -3 -12   6      589.16      505.18     12.74 o 
  -2 -12   6       90.74      103.23      6.50 o 
  -1 -12   6       69.02       71.18      5.07 o 
   0 -12   6      106.92       63.96      3.86 o 
   1 -12   6       61.34       79.53      4.29 o 
   2 -12   6      209.65      153.56      5.46 o 
   3 -12   6        2.25       -5.12      3.53 o 
   4 -12   6       40.64       46.09      5.15 o 
   5 -12   6        1.44       -2.09      4.26 o 
   6 -12   6      416.49      440.62     12.17 o 
   7 -12   6       31.05       35.59     11.81 o 
   8 -12   6      158.99      162.77     16.36 o 
  -8 -11   6        2.61      -12.91     17.54 o 
  -7 -11   6       34.67       48.01      8.69 o 
  -6 -11   6       13.66       19.76      5.63 o 
  -5 -11   6       60.38       63.02      5.37 o 
  -4 -11   6       30.96       42.67      4.57 o 
  -3 -11   6      483.54      419.32     11.09 o 
  -2 -11   6       27.84        6.31      3.86 o 
  -1 -11   6      321.98      302.91      7.31 o 
   0 -11   6      467.74      417.43      7.48 o 
   1 -11   6       33.81       31.12      3.12 o 
   2 -11   6       26.90       35.48      3.35 o 
   3 -11   6       13.12       15.21      4.11 o 
   4 -11   6       74.13       76.08      5.50 o 
   5 -11   6      128.08      120.08      6.63 o 
   6 -11   6      136.07      135.21      7.29 o 
   7 -11   6        2.94       -2.87     10.12 o 
   8 -11   6        0.13        4.39     10.96 o 
  -8 -10   6        0.16       -3.52     16.53 o 
  -7 -10   6       10.40        6.64     14.76 o 
  -6 -10   6       97.68      124.31      6.34 o 
  -5 -10   6       17.06       12.41      4.32 o 
  -4 -10   6        3.97        5.83      4.68 o 
  -3 -10   6       40.23       33.29      5.17 o 
  -2 -10   6       12.66       16.10      3.70 o 
  -1 -10   6       99.81       87.42      4.35 o 
   0 -10   6      264.46      251.21      5.76 o 
   1 -10   6       40.72       54.06      2.90 o 
   2 -10   6      181.49      185.44      4.57 o 
   3 -10   6       14.91        8.74      2.38 o 
   4 -10   6        0.32       -3.26      3.40 o 
   5 -10   6       40.30       32.41      4.57 o 
   6 -10   6      231.26      245.91     16.77 o 
   7 -10   6       76.61       88.23      8.59 o 
   8 -10   6      285.40      272.91     19.06 o 
   9 -10   6        3.20       13.33     11.81 o 
  -9  -9   6      428.38      473.89     25.61 o 
  -8  -9   6        1.35       -1.13     11.56 o 
  -7  -9   6      318.91      303.31     12.90 o 
  -6  -9   6       64.30      106.42      7.50 o 
  -5  -9   6       54.68       64.28      6.17 o 
  -4  -9   6       58.39       49.67      3.98 o 
  -3  -9   6       34.11       35.34      3.92 o 
  -2  -9   6       12.57        7.04      3.07 o 
  -1  -9   6       56.51       56.10      3.71 o 
   0  -9   6       90.67       78.40      3.11 o 
   1  -9   6        1.39        0.97      1.64 o 
   2  -9   6       69.10       81.11      3.08 o 
   3  -9   6      237.41      222.37      4.76 o 
   4  -9   6       91.21       99.10      4.07 o 
   5  -9   6       58.21       61.96      4.93 o 
   6  -9   6      190.28      166.88     10.15 o 
   7  -9   6       52.79       67.73      6.77 o 
   9  -9   6       19.66       45.54     12.31 o 
  -9  -8   6       93.55       92.78     16.85 o 
  -8  -8   6       16.90       19.74     11.97 o 
  -7  -8   6      121.57      134.94     22.43 o 
  -6  -8   6     1047.03     1082.31     21.27 o 
  -5  -8   6       10.20       -3.20      3.81 o 
  -4  -8   6       36.64       24.25      3.17 o 
  -3  -8   6       26.21       30.59      2.91 o 
  -2  -8   6      173.26      167.35      4.61 o 
  -1  -8   6       23.36       15.57      1.86 o 
   0  -8   6       24.12       26.56      2.06 o 
   1  -8   6     2142.21     1956.41     20.07 o 
   2  -8   6      314.21      387.29      5.82 o 
   3  -8   6      420.15      418.13      6.63 o 
   4  -8   6       54.70       50.84      3.05 o 
   5  -8   6      281.40      302.62      7.36 o 
   6  -8   6      118.36      113.26      7.74 o 
   7  -8   6        6.44       18.11      6.82 o 
   8  -8   6       51.63       74.89     12.82 o 
   9  -8   6        0.49       -0.17     10.29 o 
  -9  -7   6       26.62       29.00     13.60 o 
  -8  -7   6       70.45       76.25     22.94 o 
  -7  -7   6      193.82      211.03     11.12 o 
  -6  -7   6       53.12       37.08      6.72 o 
  -5  -7   6       83.65       81.67      5.16 o 
  -4  -7   6      300.60      259.30      5.73 o 
  -3  -7   6       39.51       46.47      2.57 o 
  -2  -7   6       70.19       70.04      3.05 o 
  -1  -7   6        0.42        0.70      1.58 o 
   0  -7   6        5.24       20.17      1.77 o 
   1  -7   6       22.24       31.70      1.58 o 
   2  -7   6      160.69      147.57      3.30 o 
   3  -7   6      370.41      424.74      6.33 o 
   4  -7   6      595.40      565.89      7.90 o 
   5  -7   6     1664.39     1734.21     21.82 o 
   6  -7   6       14.87       18.06      3.76 o 
   7  -7   6      127.05      121.88      7.41 o 
   8  -7   6      128.92      152.92      9.95 o 
   9  -7   6        0.62        6.58     10.80 o 
  -9  -6   6        5.07      -12.79     11.35 o 
  -8  -6   6       12.00        4.98     10.65 o 
  -7  -6   6       13.33        9.13      5.80 o 
  -6  -6   6      367.89      328.64      9.73 o 
  -5  -6   6      108.95      111.60      4.52 o 
  -4  -6   6        0.32       -2.76      2.20 o 
  -3  -6   6        0.68        1.10      1.61 o 
  -2  -6   6       11.82       16.32      1.72 o 
  -1  -6   6        6.12        4.70      1.48 o 
   0  -6   6     1569.23     1773.41     18.31 o 
   1  -6   6     1155.85     1252.17     18.74 o 
   2  -6   6      191.23      189.54      3.52 o 
   3  -6   6     8971.70     9957.39     90.36 o 
   4  -6   6      288.61      271.19      4.99 o 
   5  -6   6        0.72       -1.15      2.11 o 
   6  -6   6       13.00       13.61      3.28 o 
   7  -6   6       19.35       23.50      5.08 o 
   8  -6   6        2.72        0.37      5.84 o 
   9  -6   6       30.45       25.81     11.47 o 
 -10  -5   6        7.10       -9.43     13.16 o 
  -9  -5   6       59.91       59.81     14.07 o 
  -8  -5   6       29.18       21.41     11.16 o 
  -7  -5   6       80.89       83.08      8.35 o 
  -6  -5   6        3.64        3.30      4.72 o 
  -5  -5   6        0.17       -1.27      3.34 o 
  -4  -5   6      102.26      120.15      3.55 o 
  -3  -5   6        0.00       -1.95      1.48 o 
  -2  -5   6      220.95      228.93      4.66 o 
  -1  -5   6        0.18       -1.44      1.36 o 
   0  -5   6       66.31       59.58      2.27 o 
   1  -5   6      290.97      391.53      5.58 o 
   2  -5   6      136.55      108.05      2.62 o 
   3  -5   6      897.62      925.08     10.18 o 
   4  -5   6       77.17       88.37      2.96 o 
   5  -5   6        0.09       -2.40      1.95 o 
   6  -5   6      119.66      138.55      5.15 o 
   7  -5   6        0.76       -0.40      4.46 o 
   8  -5   6        0.62       -6.48      5.83 o 
   9  -5   6       46.60       51.11     12.48 o 
  10  -5   6        2.17        5.57     11.47 o 
 -10  -4   6        2.06       -0.36     12.90 o 
  -9  -4   6       44.54       41.43     14.08 o 
  -8  -4   6       21.92        2.91     13.33 o 
  -7  -4   6      119.48      119.67      8.81 o 
  -6  -4   6       39.14       32.27      5.83 o 
  -5  -4   6      110.35      103.50      5.28 o 
  -4  -4   6       81.92      104.68      4.02 o 
  -3  -4   6        5.31        5.34      1.60 o 
  -2  -4   6       17.69       27.86      2.54 o 
  -1  -4   6        3.61        3.34      1.60 o 
   0  -4   6       91.09       82.34      2.47 o 
   1  -4   6       36.69       52.59      2.11 o 
   2  -4   6      254.05      269.56      3.78 o 
   3  -4   6      714.30      640.42      7.84 o 
   4  -4   6      114.89      124.47      3.20 o 
   5  -4   6      125.64      116.77      3.75 o 
   6  -4   6        0.38       -3.93      6.07 o 
   7  -4   6       21.55       22.41      4.48 o 
   8  -4   6        1.29      -15.52      7.76 o 
   9  -4   6       30.60       50.94     12.65 o 
  10  -4   6       20.55       17.54     11.98 o 
 -10  -3   6        0.59       -0.44     11.97 o 
  -9  -3   6       23.76       18.94     16.11 o 
  -8  -3   6        1.20      -13.94     10.46 o 
  -7  -3   6       40.36       26.34      8.04 o 
  -6  -3   6      239.59      231.97      8.26 o 
  -5  -3   6       40.74       50.07      4.41 o 
  -4  -3   6      301.54      322.13      6.81 o 
  -3  -3   6     1253.13     1677.47     23.62 o 
  -2  -3   6      619.75      584.58      9.86 o 
  -1  -3   6        1.69        1.82      1.14 o 
   0  -3   6        1.33        0.19      1.06 o 
   1  -3   6      248.12      260.37      4.59 o 
   2  -3   6        0.09       -0.60      1.17 o 
   3  -3   6      216.14      196.63      4.00 o 
   4  -3   6      207.11      191.68      3.85 o 
   5  -3   6        1.64       -3.78      1.89 o 
   6  -3   6      270.34      201.34     10.91 o 
   7  -3   6       56.88       78.33     10.67 o 
   8  -3   6       43.92       31.60      6.87 o 
   9  -3   6        8.06        5.06     10.80 o 
  10  -3   6        7.30       -1.52     11.47 o 
 -10  -2   6       20.49       16.14     13.50 o 
  -9  -2   6      103.06      105.99     15.25 o 
  -8  -2   6        4.07        3.02      9.81 o 
  -7  -2   6      150.46      131.61      8.24 o 
  -6  -2   6      644.52      623.20     13.10 o 
  -5  -2   6       80.76       92.05      4.39 o 
  -4  -2   6     1258.68     1253.11     20.33 o 
  -3  -2   6     2690.44     3410.58     41.99 o 
  -2  -2   6      198.66      191.67      6.35 o 
  -1  -2   6       19.95       19.06      2.31 o 
   0  -2   6       46.22       43.38      2.09 o 
   1  -2   6       19.67       20.92      1.67 o 
   2  -2   6       40.79       45.92      2.11 o 
   3  -2   6       39.24       38.76      1.86 o 
   4  -2   6      162.20      151.05      3.23 o 
   5  -2   6      493.02      563.48      7.06 o 
   6  -2   6        4.58       10.17      6.88 o 
   7  -2   6       12.35       14.69      4.99 o 
   8  -2   6       86.65       80.84     13.61 o 
   9  -2   6       36.67       43.52     12.48 o 
  10  -2   6       12.14       10.63     11.98 o 
 -10  -1   6       45.28       92.06     22.52 o 
  -9  -1   6      269.45      209.21     16.16 o 
  -8  -1   6      770.50      728.36     20.01 o 
  -7  -1   6       12.20        1.49      4.84 o 
  -6  -1   6        5.76       -0.88      3.34 o 
  -5  -1   6      296.98      355.71      8.14 o 
  -4  -1   6      620.43      649.21     11.97 o 
  -3  -1   6        7.09        0.54      1.62 o 
  -2  -1   6       31.60       63.79      3.59 o 
  -1  -1   6      206.73      185.82     11.03 o 
   0  -1   6      214.91      241.64      4.23 o 
   1  -1   6        1.04        2.07      1.25 o 
   2  -1   6       71.16       66.59      2.55 o 
   3  -1   6       73.85       82.47      3.51 o 
   4  -1   6      277.96      214.05      4.04 o 
   5  -1   6      134.02      138.48      3.87 o 
   6  -1   6     2424.75     2542.16     34.65 o 
   7  -1   6       10.18        7.56      4.79 o 
   8  -1   6      717.40      748.08     27.83 o 
   9  -1   6      119.48      114.19     15.35 o 
  10  -1   6       19.49       10.29     12.48 o 
 -10   0   6       91.35      139.07     26.06 o 
  -9   0   6       13.77       33.99     12.41 o 
  -8   0   6      845.68      779.13     33.48 o 
  -7   0   6        0.78        5.36      4.83 o 
  -6   0   6      214.91      218.81      7.12 o 
  -5   0   6       24.59       27.48      3.11 o 
  -4   0   6     2119.37     2180.66     37.99 o 
  -3   0   6     1647.05     1507.14     21.07 o 
  -2   0   6      302.58      368.88      9.25 o 
  -1   0   6      180.14      216.45      7.24 o 
   0   0   6      221.00      233.63      4.14 o 
   1   0   6       26.42       33.08      1.96 o 
   2   0   6      439.93      430.22      7.14 o 
   3   0   6      740.84      835.34      8.72 o 
   4   0   6      321.85      319.98      4.52 o 
   5   0   6      260.90      247.97      4.56 o 
   6   0   6     4620.64     5088.98     71.21 o 
   7   0   6       23.75       34.59      5.58 o 
   8   0   6      252.39      240.65     10.70 o 
   9   0   6       17.31       39.47     12.82 o 
  10   0   6      159.25      150.63     17.37 o 
 -10   1   6        2.07       19.77      9.37 o 
  -9   1   6      229.61      281.52     15.87 o 
  -8   1   6      445.92      371.59     18.65 o 
  -7   1   6      236.22      275.77     10.41 o 
  -6   1   6      113.81       93.66      5.10 o 
  -5   1   6        9.59        2.95      3.51 o 
  -4   1   6       35.36       14.35      3.85 o 
  -3   1   6       85.46       87.65      4.26 o 
  -2   1   6      578.75      659.96     14.04 o 
  -1   1   6      169.67      183.69      5.95 o 
   0   1   6      170.24      168.75      3.21 o 
   1   1   6      203.94      234.00      4.54 o 
   2   1   6        2.62        6.09      1.53 o 
   3   1   6      434.83      468.65      6.62 o 
   4   1   6      692.12      776.46      8.68 o 
   5   1   6       82.36       89.70      3.40 o 
   6   1   6     2001.49     2196.65     48.15 o 
   7   1   6      145.93      139.75      7.94 o 
   8   1   6      134.58      130.68      8.97 o 
   9   1   6       43.93       64.60     14.34 o 
 -10   2   6       49.66       78.89     14.58 o 
  -9   2   6      148.06      180.40     11.18 o 
  -8   2   6       60.82       46.68      8.64 o 
  -7   2   6        6.02       -4.80      4.57 o 
  -6   2   6      268.84      314.94      8.02 o 
  -5   2   6       17.20        5.91      2.59 o 
  -4   2   6      568.38      509.72     10.25 o 
  -3   2   6      540.41      606.38     10.09 o 
  -2   2   6      105.43      108.37      3.24 o 
  -1   2   6      362.69      454.19      7.22 o 
   0   2   6      440.07      439.80      6.98 o 
   1   2   6      113.16      110.66      3.14 o 
   2   2   6       34.50       43.38      2.28 o 
   3   2   6      752.89      730.65      9.19 o 
   4   2   6      255.34      307.99      4.91 o 
   5   2   6      870.19      854.62     12.17 o 
   6   2   6      453.25      434.59     12.05 o 
   7   2   6       72.19       66.21      6.50 o 
   8   2   6       76.61       72.56      7.65 o 
   9   2   6        0.19      -14.00     11.13 o 
 -10   3   6       17.82       15.92     15.20 o 
  -9   3   6      189.76      169.56     15.49 o 
  -8   3   6      526.98      500.07     18.96 o 
  -7   3   6      141.22      130.75      7.60 o 
  -6   3   6      338.83      362.82     10.30 o 
  -5   3   6       84.91       88.10      5.81 o 
  -4   3   6       16.72       14.43      2.75 o 
  -3   3   6        8.62       13.96      2.20 o 
  -2   3   6       11.21        9.36      1.92 o 
  -1   3   6     1101.73     1270.33     17.55 o 
   0   3   6       26.14       40.28      2.08 o 
   1   3   6       87.57      100.40      3.19 o 
   2   3   6       97.38       73.47      2.89 o 
   3   3   6      127.82      126.37      3.63 o 
   4   3   6        1.13       -0.11      1.55 o 
   5   3   6      122.72      130.73      5.10 o 
   6   3   6      212.49      192.16      8.34 o 
   7   3   6       22.51       25.95     10.77 o 
   8   3   6       70.53       80.91     10.32 o 
   9   3   6       15.26       -8.43     11.64 o 
 -10   4   6       42.46       46.21     17.77 o 
  -9   4   6      303.17      256.26     15.67 o 
  -8   4   6       42.98       43.93     11.09 o 
  -7   4   6      166.54      147.69      8.02 o 
  -6   4   6      264.81      235.31      8.37 o 
  -5   4   6      194.31      195.16      6.31 o 
  -4   4   6        9.08        9.20      2.45 o 
  -3   4   6        0.27       -3.83      2.27 o 
  -2   4   6      493.72      644.20     18.36 o 
  -1   4   6     1536.58     1664.93     18.79 o 
   0   4   6     3944.64     4912.15     56.15 o 
   1   4   6      845.44      957.79     11.48 o 
   2   4   6      606.30      567.92      8.22 o 
   3   4   6      468.70      527.78      6.66 o 
   4   4   6       15.59       16.29      2.62 o 
   5   4   6       58.03       73.36      4.43 o 
   6   4   6        0.76        6.06      4.75 o 
   7   4   6       86.99       76.15      7.00 o 
   8   4   6       37.78       44.89      9.77 o 
   9   4   6        3.21       19.06     12.82 o 
 -10   5   6       13.20       23.88     28.25 o 
  -9   5   6        8.05        3.15     31.80 o 
  -8   5   6       18.61        9.29      9.36 o 
  -7   5   6       38.87       40.27      6.33 o 
  -6   5   6       57.62       68.46      5.97 o 
  -5   5   6       18.91       35.68      4.21 o 
  -4   5   6      361.58      336.36      8.46 o 
  -3   5   6        1.28       -0.52      1.87 o 
  -2   5   6     1249.23     1630.40     22.38 o 
  -1   5   6      717.72      888.02     12.00 o 
   0   5   6        3.03        2.42      1.46 o 
   1   5   6       43.06       54.69      2.27 o 
   2   5   6        1.41        2.51      1.70 o 
   3   5   6      165.92      168.34      3.74 o 
   4   5   6        0.28       -6.89      3.44 o 
   5   5   6      150.04      137.44      5.75 o 
   6   5   6       65.89       77.64      6.57 o 
   7   5   6       16.95        7.98      5.41 o 
   8   5   6       11.78        1.43      8.64 o 
   9   5   6      105.75      118.41     17.37 o 
  -9   6   6      133.27      148.46     26.06 o 
  -8   6   6        2.78       -4.85      9.57 o 
  -7   6   6      402.99      440.34     14.02 o 
  -6   6   6       46.70       39.97      5.82 o 
  -5   6   6       93.03       79.50      6.74 o 
  -4   6   6       12.86        7.33      3.13 o 
  -3   6   6       21.60       18.95      3.05 o 
  -2   6   6      123.91      171.88      4.95 o 
  -1   6   6      336.32      315.49      5.22 o 
   0   6   6       50.37       44.58      2.41 o 
   1   6   6      785.79      947.40     11.07 o 
   2   6   6       14.66       22.17      2.47 o 
   3   6   6      812.14      874.15     14.28 o 
   4   6   6       20.74       21.20      3.56 o 
   5   6   6       66.57       76.35      5.97 o 
   6   6   6       71.80       95.19      7.26 o 
   7   6   6        7.74       -0.93      5.74 o 
   8   6   6       32.87       25.98     12.82 o 
  -9   7   6        8.80        8.06     15.10 o 
  -8   7   6       28.53       20.28     11.75 o 
  -7   7   6      116.93      123.98     13.63 o 
  -6   7   6       24.15       14.01      5.12 o 
  -5   7   6       67.64       58.35      5.97 o 
  -4   7   6      258.87      241.78      7.74 o 
  -3   7   6      312.21      244.99      7.50 o 
  -2   7   6        0.13        0.13      2.33 o 
  -1   7   6       71.44       92.40      3.45 o 
   0   7   6       72.65       74.00      3.10 o 
   1   7   6      384.61      422.73      7.41 o 
   2   7   6       92.96       88.98      4.73 o 
   3   7   6      220.48      228.26      7.73 o 
   4   7   6       86.90      100.43      5.41 o 
   5   7   6        2.69       -1.14      4.32 o 
   6   7   6       41.76       56.77      6.55 o 
   7   7   6       91.52       98.34      8.31 o 
   8   7   6        3.01       -3.90      9.11 o 
  -9   8   6       10.41       17.49     11.95 o 
  -8   8   6        1.75       -7.47     10.11 o 
  -7   8   6        0.62       -8.10      8.74 o 
  -6   8   6       37.15       46.04      6.58 o 
  -5   8   6        0.11       -2.29      4.31 o 
  -4   8   6      207.65      188.12      7.36 o 
  -3   8   6      128.47      157.10      7.59 o 
  -2   8   6        2.66       -3.92      2.91 o 
  -1   8   6       98.24      105.39      3.91 o 
   0   8   6      112.34      101.40      3.89 o 
   1   8   6       86.94       85.75      4.27 o 
   2   8   6      332.65      393.58      9.14 o 
   3   8   6        1.56       -4.80      3.89 o 
   4   8   6       35.00       29.47      4.25 o 
   5   8   6       40.68       48.63      6.23 o 
   6   8   6      101.17      113.66      8.10 o 
   7   8   6      149.26      163.58      9.86 o 
   8   8   6       72.19       69.38     11.75 o 
  -9   9   6       15.32       37.93     26.48 o 
  -8   9   6        7.68       11.69     11.10 o 
  -7   9   6       15.14       15.05     10.42 o 
  -6   9   6      162.37      147.34     12.64 o 
  -5   9   6       56.87       24.34      5.91 o 
  -4   9   6       12.35        4.47      4.47 o 
  -3   9   6      398.55      382.59      9.69 o 
  -2   9   6        5.40        3.38      2.90 o 
  -1   9   6       15.85       16.68      3.40 o 
   0   9   6       17.41       25.63      3.89 o 
   1   9   6        3.37        0.08      5.78 o 
   2   9   6      859.33      864.58     15.48 o 
   3   9   6      300.35      283.86      9.49 o 
   4   9   6      165.01      172.43     12.22 o 
   5   9   6       55.28       80.10      7.96 o 
   6   9   6      189.09      183.15      9.52 o 
   7   9   6       53.02       78.00     11.93 o 
  -8  10   6       45.78       74.81     13.78 o 
  -7  10   6        0.11      -12.34     10.12 o 
  -6  10   6        2.68       -0.79     11.13 o 
  -5  10   6       77.47       86.06      8.30 o 
  -4  10   6        6.31       -1.08      4.84 o 
  -3  10   6        8.72        4.34      4.11 o 
  -2  10   6      604.25      553.94     12.41 o 
  -1  10   6       72.16       75.84      5.86 o 
   0  10   6      364.63      383.58      9.71 o 
   1  10   6     1650.08     1583.73     24.85 o 
   2  10   6      605.05      596.57     12.51 o 
   3  10   6     2009.93     2241.76     43.56 o 
   4  10   6      356.67      354.31     16.56 o 
   5  10   6      204.86      261.97     17.12 o 
   6  10   6       55.73       44.95     10.67 o 
   7  10   6        0.09       -1.56      9.89 o 
  -8  11   6       20.10       18.65     44.78 o 
  -7  11   6       86.10      112.99     15.23 o 
  -6  11   6       59.45       67.19     13.20 o 
  -5  11   6       23.72       29.37     10.86 o 
  -4  11   6       48.44       38.32      6.03 o 
  -3  11   6       37.82       30.47      4.46 o 
  -2  11   6      118.33      132.08      7.13 o 
  -1  11   6      367.11      339.85      8.88 o 
   0  11   6      208.09      198.03      7.00 o 
   1  11   6     2131.48     2297.08     43.61 o 
   2  11   6      242.37      221.62      8.97 o 
   3  11   6        4.94        4.07      9.78 o 
   4  11   6        0.83       -9.04      8.07 o 
   5  11   6       38.96       37.04     11.36 o 
   6  11   6      223.50      233.91     15.11 o 
  -7  12   6        1.07        5.48     11.72 o 
  -6  12   6       49.71       67.50     18.30 o 
  -5  12   6        9.12        3.37     16.87 o 
  -4  12   6       15.27       16.78      8.02 o 
  -3  12   6       49.11       53.20      5.41 o 
  -2  12   6        3.42        7.69      3.39 o 
  -1  12   6        2.72        3.22      3.75 o 
   0  12   6        0.79       -3.20      3.89 o 
   1  12   6      987.42     1030.65     18.46 o 
   2  12   6       99.52       98.45      7.96 o 
   3  12   6       27.66       21.05      9.07 o 
   4  12   6      232.75      251.63     15.57 o 
   5  12   6       29.87       37.78     14.51 o 
   6  12   6      205.94      249.08     17.54 o 
  -7  13   6       17.27       30.13     21.84 o 
  -6  13   6       29.51       26.70     13.44 o 
  -5  13   6       36.56       33.46      9.46 o 
  -4  13   6        4.95        3.94      7.93 o 
  -3  13   6        0.46       -2.42      5.41 o 
  -2  13   6      108.90      109.01      8.60 o 
  -1  13   6        6.19       -2.88      3.61 o 
   0  13   6        7.04        0.95      3.72 o 
   1  13   6      369.21      371.94     11.94 o 
   2  13   6       92.80      108.41     10.60 o 
   3  13   6        7.69        0.73      9.14 o 
   4  13   6        6.06        1.03      9.61 o 
   5  13   6        4.19       -8.77     13.33 o 
  -6  14   6      219.86      263.18     16.81 o 
  -5  14   6       79.12       93.14     11.89 o 
  -4  14   6        5.16        1.24      8.56 o 
  -3  14   6        1.03       -2.77      5.48 o 
  -2  14   6       22.02       14.20      4.78 o 
  -1  14   6        6.98        3.64      4.49 o 
   0  14   6       87.25       77.82      6.22 o 
   1  14   6       88.34      107.10      9.47 o 
   2  14   6        0.56       -2.70      6.76 o 
   3  14   6        3.36       -4.53     15.35 o 
   4  14   6        0.01      -12.50     10.24 o 
  -5  15   6        0.41       -5.45      8.61 o 
  -4  15   6       19.57       20.70      9.60 o 
  -3  15   6        0.91        0.83      8.31 o 
  -2  15   6       17.69       17.87      6.52 o 
  -1  15   6        4.73        0.62      9.45 o 
   0  15   6       22.63       17.30      8.52 o 
   1  15   6       53.05       60.28      8.91 o 
   2  15   6       20.43       10.59     10.23 o 
   3  15   6      106.92      109.75     14.34 o 
  -3  16   6        0.03       -5.19      9.49 o 
  -2  16   6        1.36       -4.01      7.30 o 
  -1  16   6        1.49      -11.80     18.81 o 
   0  16   6       48.31       54.89     16.11 o 
   1  16   6        0.05      -15.44     13.49 o 
   2  16   6       21.97       24.57     21.67 o 
  -1 -19   7       46.95       44.36     25.81 o 
   0 -19   7      352.46      367.37     36.43 o 
   1 -19   7       60.76      118.51     12.87 o 
   2 -19   7       63.74       82.08     10.84 o 
  -3 -18   7       38.38       32.39     23.45 o 
  -2 -18   7       10.91        7.42     20.41 o 
  -1 -18   7        0.75      -29.01     19.06 o 
   0 -18   7      100.80      150.46     29.52 o 
   1 -18   7       34.32       32.90      8.90 o 
   2 -18   7       20.83       22.78     17.46 o 
   3 -18   7      103.61      103.08     18.73 o 
   4 -18   7        1.54      -12.63      8.90 o 
  -4 -17   7       64.33      103.90     28.34 o 
  -3 -17   7       18.05       13.33     21.08 o 
  -2 -17   7        5.15       -2.02     17.20 o 
  -1 -17   7       14.62       22.60     19.06 o 
   0 -17   7        0.84       -7.16      9.95 o 
   1 -17   7        1.88       -6.60     10.22 o 
   2 -17   7       93.65      104.16     10.26 o 
   3 -17   7      262.01      277.79     26.34 o 
   4 -17   7       42.16       33.84      9.34 o 
   5 -17   7       79.24      117.36     17.36 o 
  -5 -16   7       60.39       87.85     12.29 o 
  -4 -16   7        0.01        4.05     18.22 o 
  -3 -16   7        0.03        4.55     17.20 o 
  -2 -16   7        1.71       -4.72     16.36 o 
  -1 -16   7       32.54       43.35     19.73 o 
   0 -16   7        3.38       -6.47     10.12 o 
   1 -16   7       20.99       10.00      6.92 o 
   2 -16   7      107.99      133.14      7.22 o 
   3 -16   7        2.81        8.27      5.25 o 
   4 -16   7       20.73       11.13      5.58 o 
   5 -16   7      214.90      275.50     23.48 o 
   6 -16   7        2.05        3.46      9.46 o 
  -6 -15   7        4.38       -7.38      8.40 o 
  -5 -15   7       72.62      112.45     12.20 o 
  -4 -15   7        7.42        9.48      9.91 o 
  -3 -15   7       50.30       50.32      8.38 o 
  -2 -15   7        0.00       -6.82      5.78 o 
  -1 -15   7       26.88       16.36     15.52 o 
   0 -15   7        0.08       -9.58      7.16 o 
   1 -15   7       10.17        7.82      6.37 o 
   2 -15   7        2.22        1.41      5.77 o 
   3 -15   7        9.26       12.90      4.79 o 
   4 -15   7       40.59       26.40      5.78 o 
   5 -15   7        0.28       -4.32      9.12 o 
   6 -15   7       66.59       80.80     15.01 o 
   7 -15   7       33.72       33.73     14.00 o 
  -6 -14   7        5.82        0.53      6.85 o 
  -5 -14   7        0.55       -7.90      6.07 o 
  -4 -14   7        0.25        3.19      5.25 o 
  -3 -14   7        1.15       -0.68      6.21 o 
  -2 -14   7        8.08       16.94      5.60 o 
  -1 -14   7       36.41       36.66      7.50 o 
   0 -14   7        0.04       -3.08      4.41 o 
   1 -14   7        1.13        0.25      3.92 o 
   2 -14   7       12.34        7.57      4.31 o 
   3 -14   7      111.49      100.55      6.56 o 
   4 -14   7      111.50       95.16     10.17 o 
   5 -14   7      108.70      100.08      7.39 o 
   6 -14   7        1.32       -4.98      8.79 o 
   7 -14   7       29.09       12.31     12.65 o 
  -7 -13   7        5.26       -2.02     11.55 o 
  -6 -13   7      124.45      126.83      9.32 o 
  -5 -13   7        4.36        6.01      4.95 o 
  -4 -13   7      118.31      116.00      6.64 o 
  -3 -13   7       29.42       26.06      5.26 o 
  -2 -13   7       12.93       17.17      5.08 o 
  -1 -13   7      208.83      180.21      8.03 o 
   0 -13   7        0.51       -6.72      4.04 o 
   1 -13   7        0.02       -1.81      2.78 o 
   2 -13   7       18.62       13.26      3.96 o 
   3 -13   7      123.01       98.33      6.96 o 
   4 -13   7       10.77       10.57      4.35 o 
   5 -13   7        1.37       -2.59      4.66 o 
   6 -13   7      128.20      134.35      8.65 o 
   7 -13   7       59.24       44.70     13.33 o 
   8 -13   7       50.22       73.04     14.51 o 
  -7 -12   7        0.20       -7.05     10.40 o 
  -6 -12   7      124.13      112.62      7.69 o 
  -5 -12   7      248.14      260.92      8.17 o 
  -4 -12   7       35.26       37.42      5.87 o 
  -3 -12   7       77.52       85.26      6.37 o 
  -2 -12   7      823.22      669.05     14.99 o 
  -1 -12   7       17.67       22.95      4.87 o 
   0 -12   7       12.48        7.69      4.24 o 
   1 -12   7       23.69       20.95      3.14 o 
   2 -12   7        3.72        3.34      2.95 o 
   3 -12   7        0.63       -3.79      3.45 o 
   4 -12   7       10.86       11.06      4.14 o 
   5 -12   7       22.63       13.20      4.82 o 
   6 -12   7        0.91        0.71      5.49 o 
   7 -12   7        0.28       -0.40      8.34 o 
   8 -12   7        0.19      -10.29     10.96 o 
  -8 -11   7       80.94       90.95     16.39 o 
  -7 -11   7      123.52      119.74     10.60 o 
  -6 -11   7       28.83       42.89      9.91 o 
  -5 -11   7      490.30      462.46     10.47 o 
  -4 -11   7     1905.82     1842.68     27.50 o 
  -3 -11   7       15.11        8.80      4.32 o 
  -2 -11   7      149.36      139.84      6.62 o 
  -1 -11   7      126.69       97.17      5.73 o 
   0 -11   7      118.51      114.67      5.71 o 
   1 -11   7        2.09        2.03      2.29 o 
   2 -11   7        6.14        5.34      4.69 o 
   3 -11   7      117.55      104.76      4.74 o 
   4 -11   7       19.91        9.31      4.06 o 
   5 -11   7       58.76       67.19      6.08 o 
   6 -11   7       57.51       57.50     10.29 o 
   7 -11   7       39.23       30.84      9.11 o 
   8 -11   7       82.46       99.35     15.01 o 
  -8 -10   7       13.36       20.89     13.01 o 
  -7 -10   7      347.10      317.72     18.53 o 
  -6 -10   7       37.81       39.12      5.86 o 
  -5 -10   7        2.52        4.68      5.21 o 
  -4 -10   7     3645.39     3447.68     47.07 o 
  -3 -10   7      127.68      122.59      6.00 o 
  -2 -10   7      171.17      170.72      6.20 o 
  -1 -10   7        9.89        6.65      3.39 o 
   0 -10   7       78.93       84.65      3.87 o 
   1 -10   7       29.06       20.81      3.27 o 
   2 -10   7       77.91       83.00      3.77 o 
   3 -10   7      159.88      151.93      5.35 o 
   4 -10   7       30.72       22.78      4.49 o 
   5 -10   7      265.24      275.33      8.76 o 
   6 -10   7        2.70        0.76      4.56 o 
   7 -10   7        0.01       -7.44      5.85 o 
   8 -10   7       39.65       52.79     13.33 o 
   9 -10   7       11.04      -10.96     11.64 o 
  -9  -9   7        8.55       27.09     14.32 o 
  -8  -9   7       13.46        4.66     11.75 o 
  -7  -9   7       90.35      122.16     13.54 o 
  -6  -9   7       88.32      104.23      9.28 o 
  -5  -9   7     1074.69     1104.47     21.12 o 
  -4  -9   7     4833.20     4619.13     61.16 o 
  -3  -9   7      681.10      684.28     11.11 o 
  -2  -9   7      338.02      330.87      7.83 o 
  -1  -9   7      501.17      454.63      8.45 o 
   0  -9   7       63.54       66.21      2.91 o 
   1  -9   7        5.44        2.16      2.00 o 
   2  -9   7      173.91      139.35      4.00 o 
   3  -9   7      160.02      161.41      4.34 o 
   4  -9   7      130.83      114.23      4.57 o 
   5  -9   7        9.04        4.66      3.92 o 
   6  -9   7       23.16       19.81      5.17 o 
   7  -9   7       16.01        6.31      7.09 o 
   8  -9   7       23.61       36.10     12.31 o 
   9  -9   7       85.08       96.65     15.01 o 
  -9  -8   7      195.75      201.10     20.78 o 
  -8  -8   7      197.60      164.49     24.04 o 
  -7  -8   7      882.77      846.48     30.24 o 
  -6  -8   7      901.73      827.21     21.24 o 
  -5  -8   7      242.01      233.98      9.96 o 
  -4  -8   7       68.94       70.74      6.69 o 
  -3  -8   7        1.57       -3.84      2.07 o 
  -2  -8   7      189.98      208.47      5.07 o 
  -1  -8   7      139.81      151.76      4.39 o 
   0  -8   7       64.08       49.23      2.41 o 
   1  -8   7       36.47       40.17      2.50 o 
   2  -8   7       84.27       99.42      3.09 o 
   3  -8   7      497.40      545.49      7.59 o 
   4  -8   7       12.98       12.07      2.46 o 
   5  -8   7      441.91      411.59      9.48 o 
   6  -8   7       75.34       89.00      6.53 o 
   7  -8   7       83.55       93.89      7.30 o 
   8  -8   7       48.92       47.40     12.14 o 
   9  -8   7      114.20       93.61     14.84 o 
  -9  -7   7       49.90       48.18     14.20 o 
  -8  -7   7        0.02        0.94     10.64 o 
  -7  -7   7       21.26       32.49      7.75 o 
  -6  -7   7      419.08      374.73     12.81 o 
  -5  -7   7       38.98       31.02      5.69 o 
  -4  -7   7      318.30      343.18      7.89 o 
  -3  -7   7      482.91      394.21      8.08 o 
  -2  -7   7       13.49        7.22      1.87 o 
  -1  -7   7      137.30      157.04      4.66 o 
   0  -7   7        0.60        3.08      1.57 o 
   1  -7   7      434.00      411.07      6.50 o 
   2  -7   7      124.40      131.73      3.16 o 
   3  -7   7        0.39        0.23      1.71 o 
   4  -7   7       16.89       19.98      2.39 o 
   5  -7   7       29.97       36.63      5.46 o 
   6  -7   7       96.34      128.65      7.89 o 
   7  -7   7        7.31       17.69      5.19 o 
   8  -7   7       61.36       59.42      7.37 o 
   9  -7   7       63.08       53.30     13.16 o 
  -9  -6   7       53.22       61.30     14.53 o 
  -8  -6   7       25.74        2.43     10.95 o 
  -7  -6   7      575.13      510.94     13.25 o 
  -6  -6   7       76.05       79.17     10.32 o 
  -5  -6   7       95.40       86.24      6.02 o 
  -4  -6   7      150.46      148.16      5.13 o 
  -3  -6   7       32.51       45.64      3.48 o 
  -2  -6   7      499.21      454.46      8.99 o 
  -1  -6   7       67.07      104.64      2.87 o 
   0  -6   7       82.61       82.06      2.67 o 
   1  -6   7       57.55       57.82      2.36 o 
   2  -6   7       32.58       42.46      2.01 o 
   3  -6   7      750.57      693.70      9.48 o 
   4  -6   7      142.06      150.28      3.87 o 
   5  -6   7      549.61      573.99     10.65 o 
   6  -6   7       25.43       28.94      5.80 o 
   7  -6   7      292.01      313.95     10.66 o 
   8  -6   7        1.05       -3.48      5.78 o 
   9  -6   7       14.68       11.13     11.47 o 
 -10  -5   7       51.34       57.77     23.95 o 
  -9  -5   7       18.06       11.29     11.96 o 
  -8  -5   7        6.18       -6.46      9.58 o 
  -7  -5   7      161.36      153.83      9.06 o 
  -6  -5   7       27.00       26.71      5.50 o 
  -5  -5   7      508.29      479.24     11.63 o 
  -4  -5   7       77.31       71.16      3.45 o 
  -3  -5   7      448.99      535.24     10.91 o 
  -2  -5   7      362.79      435.74      7.58 o 
  -1  -5   7     1418.05     1682.58     22.30 o 
   0  -5   7       53.15       81.79      2.28 o 
   1  -5   7     1140.36     1079.63     12.52 o 
   2  -5   7       49.88       77.73      2.50 o 
   3  -5   7      440.47      430.10      6.04 o 
   4  -5   7      161.60      143.41      3.69 o 
   5  -5   7      222.24      250.03      5.46 o 
   6  -5   7        6.13       -3.43      4.99 o 
   7  -5   7       18.80       17.85     11.06 o 
   8  -5   7       31.53       17.73      6.51 o 
   9  -5   7        2.44       -0.17     11.13 o 
 -10  -4   7       50.30       71.02     16.13 o 
  -9  -4   7       32.43       14.78     12.30 o 
  -8  -4   7        5.45      -12.68     11.47 o 
  -7  -4   7       72.15       66.53      7.45 o 
  -6  -4   7       22.75       27.78      5.22 o 
  -5  -4   7        0.13       -1.91      2.96 o 
  -4  -4   7       36.90       48.92      5.05 o 
  -3  -4   7      386.05      488.87      8.87 o 
  -2  -4   7        7.58        4.58      2.14 o 
  -1  -4   7     3478.08     4113.17     71.67 o 
   0  -4   7      368.63      343.81      5.78 o 
   1  -4   7      206.14      202.53      4.18 o 
   2  -4   7      171.86      157.58      3.35 o 
   3  -4   7      139.51      118.77      3.05 o 
   4  -4   7       76.91       74.06      2.79 o 
   5  -4   7       16.18       16.71      2.55 o 
   6  -4   7      128.02      111.69      6.40 o 
   7  -4   7      134.06      117.65      7.97 o 
   8  -4   7       31.82       17.54      9.66 o 
   9  -4   7       20.50       14.17     11.81 o 
  10  -4   7        0.45       -7.59     11.47 o 
 -10  -3   7        2.90      -13.55     12.13 o 
  -9  -3   7       10.58        5.57     13.49 o 
  -8  -3   7       32.77       18.37     15.35 o 
  -7  -3   7       51.82       39.01      6.26 o 
  -6  -3   7       71.25       74.05      8.47 o 
  -5  -3   7       90.97      103.73      4.99 o 
  -4  -3   7      753.43      791.21     15.64 o 
  -3  -3   7       25.82       28.53      2.68 o 
  -2  -3   7     5875.00     7553.41    104.47 o 
  -1  -3   7     6081.05     6799.80     89.92 o 
   0  -3   7      208.31      243.97      4.93 o 
   1  -3   7      190.05      204.91      4.06 o 
   2  -3   7      531.70      476.49      6.75 o 
   3  -3   7      402.35      420.21      5.73 o 
   4  -3   7        7.08        5.39      1.69 o 
   5  -3   7        0.37       -4.87      2.44 o 
   6  -3   7      160.58      125.79      7.92 o 
   7  -3   7      275.63      271.43     10.11 o 
   8  -3   7        2.02      -11.79      5.90 o 
   9  -3   7       75.31       92.60     15.35 o 
  10  -3   7        0.06       -1.69     11.81 o 
 -10  -2   7        1.00        8.55     12.45 o 
  -9  -2   7        6.65       -9.95     12.31 o 
  -8  -2   7       47.78       63.71     16.11 o 
  -7  -2   7        9.20       -2.28      7.93 o 
  -6  -2   7       15.99       11.20      4.27 o 
  -5  -2   7       91.07       86.03      5.59 o 
  -4  -2   7      287.55      309.03      7.21 o 
  -3  -2   7     1302.03     1461.03     19.38 o 
  -2  -2   7     2593.25     3660.77     63.47 o 
  -1  -2   7      322.32      372.35      8.47 o 
   0  -2   7      573.30      591.88      8.68 o 
   1  -2   7     1167.58     1317.52     16.45 o 
   2  -2   7       46.58       46.87      2.82 o 
   3  -2   7       36.98       31.20      2.19 o 
   4  -2   7        3.53       -1.94      1.56 o 
   5  -2   7        3.76       -3.83      2.19 o 
   6  -2   7      470.67      454.44     12.73 o 
   7  -2   7      178.00      153.68      8.27 o 
   8  -2   7      154.24      142.44     13.14 o 
   9  -2   7        1.97        5.23     11.81 o 
  10  -2   7       13.63        7.59     12.65 o 
 -10  -1   7      131.84      158.35     17.71 o 
  -9  -1   7        8.87      -23.61     13.16 o 
  -8  -1   7      205.87      202.60     21.42 o 
  -7  -1   7      406.28      374.31     12.29 o 
  -6  -1   7      129.36      117.29      5.48 o 
  -5  -1   7        0.53       -6.23      3.12 o 
  -4  -1   7      632.81      693.13     12.48 o 
  -3  -1   7      244.81      287.23      8.83 o 
  -2  -1   7       12.42       33.08      3.16 o 
  -1  -1   7      315.17      357.70      7.30 o 
   0  -1   7     2198.55     2224.93     24.61 o 
   1  -1   7      205.71      198.52      3.59 o 
   2  -1   7      187.93      173.91      4.11 o 
   3  -1   7      184.92      183.84      3.45 o 
   4  -1   7       43.01       37.65      2.06 o 
   5  -1   7      405.19      381.09      5.84 o 
   6  -1   7       62.93       61.27      6.77 o 
   7  -1   7        4.72        0.10      5.78 o 
   8  -1   7      258.18      251.94     12.34 o 
   9  -1   7       19.58       24.80     12.82 o 
 -10   0   7      119.48      137.92     16.97 o 
  -9   0   7       91.45      120.97     16.11 o 
  -8   0   7      751.57      738.71     26.73 o 
  -7   0   7     1110.33     1035.82     23.58 o 
  -6   0   7      104.60      113.73      5.76 o 
  -5   0   7       91.81       74.78      6.18 o 
  -4   0   7      551.89      549.14     10.45 o 
  -3   0   7       36.67       68.20      4.72 o 
  -2   0   7      214.65      218.64      6.93 o 
  -1   0   7      450.17      498.51      9.35 o 
   0   0   7      568.48      606.16      8.83 o 
   1   0   7      216.91      245.06      5.10 o 
   2   0   7        6.16        9.20      1.82 o 
   3   0   7      222.87      198.25      4.15 o 
   4   0   7       34.08       45.54      2.34 o 
   5   0   7       89.66       77.73      3.56 o 
   6   0   7      446.04      456.51     17.47 o 
   7   0   7      661.60      675.51     16.18 o 
   8   0   7      303.42      318.12     11.87 o 
   9   0   7       85.92       99.74     11.91 o 
 -10   1   7        8.21       16.32      9.24 o 
  -9   1   7     1765.39     1706.70     55.05 o 
  -8   1   7       14.16        5.70     12.82 o 
  -7   1   7      685.27      568.82     17.04 o 
  -6   1   7       44.66       41.84      4.95 o 
  -5   1   7      155.32      160.73      6.94 o 
  -4   1   7        3.19       -0.38      2.18 o 
  -3   1   7       83.79      100.18      5.35 o 
  -2   1   7        0.03       -2.58      2.16 o 
  -1   1   7      576.35      656.89     11.68 o 
   0   1   7      107.78       92.22      2.47 o 
   1   1   7       90.57       72.66      2.90 o 
   2   1   7       50.34       56.57      2.63 o 
   3   1   7      243.15      228.29      4.86 o 
   4   1   7        6.35        2.25      1.72 o 
   5   1   7     1818.43     2051.54     28.22 o 
   6   1   7        3.05        8.78      4.60 o 
   7   1   7      154.29      161.83      8.96 o 
   8   1   7       10.32       29.76      6.72 o 
   9   1   7       21.00       23.53      9.39 o 
 -10   2   7       87.37       82.73     14.14 o 
  -9   2   7     1871.62     1627.44     34.72 o 
  -8   2   7      106.30      111.47     11.52 o 
  -7   2   7        6.39        4.78      6.26 o 
  -6   2   7      918.62      831.55     17.43 o 
  -5   2   7      145.03      125.48      6.06 o 
  -4   2   7      722.45      659.44     10.24 o 
  -3   2   7        7.03        6.44      1.84 o 
  -2   2   7       39.36       48.44      2.40 o 
  -1   2   7        1.11        0.13      1.48 o 
   0   2   7      159.35      228.78      4.54 o 
   1   2   7      192.99      171.15      3.88 o 
   2   2   7      837.41      933.49     11.74 o 
   3   2   7     1699.93     1857.81     21.82 o 
   4   2   7       10.47       16.15      2.39 o 
   5   2   7      544.34      575.25     10.79 o 
   6   2   7       11.15        8.04      4.64 o 
   7   2   7        3.37        3.32      5.07 o 
   8   2   7      147.85      161.96      9.48 o 
   9   2   7        2.60        3.20      9.22 o 
 -10   3   7       19.87       18.28     19.07 o 
  -9   3   7       54.71       24.67     18.90 o 
  -8   3   7       18.20       20.30      9.54 o 
  -7   3   7       39.96       55.78      6.45 o 
  -6   3   7       59.84       52.20      5.44 o 
  -5   3   7       11.33       12.12      2.90 o 
  -4   3   7      137.77      130.87      5.03 o 
  -3   3   7       48.16       51.15      3.03 o 
  -2   3   7        0.40        0.23      1.74 o 
  -1   3   7       20.20       17.24      2.06 o 
   0   3   7      309.69      373.36      5.81 o 
   1   3   7       28.20       39.97      2.43 o 
   2   3   7      470.59      498.26      7.40 o 
   3   3   7      174.29      148.70      4.84 o 
   4   3   7       42.92       58.57      3.62 o 
   5   3   7      191.85      207.42      6.37 o 
   6   3   7       79.02       86.36      6.51 o 
   7   3   7        0.76        4.31      5.14 o 
   8   3   7       25.12       19.64      6.52 o 
   9   3   7        8.49        8.50     15.43 o 
 -10   4   7      107.20      118.29     19.61 o 
  -9   4   7      137.40      124.23     15.02 o 
  -8   4   7       69.98       62.97     13.23 o 
  -7   4   7      111.87       99.67      6.92 o 
  -6   4   7       48.51       37.68      5.09 o 
  -5   4   7       54.64       52.39      5.06 o 
  -4   4   7      236.10      262.51      8.73 o 
  -3   4   7       27.99       30.83      3.06 o 
  -2   4   7        0.02       -3.11      1.80 o 
  -1   4   7       29.26       44.94      2.20 o 
   0   4   7      759.45      801.43     10.83 o 
   1   4   7     1206.82     1502.88     19.49 o 
   2   4   7        0.09        1.90      1.88 o 
   3   4   7      131.36      145.17      6.70 o 
   4   4   7      224.85      224.05      5.81 o 
   5   4   7       55.54       56.22      4.65 o 
   6   4   7       30.66       23.30      5.19 o 
   7   4   7       55.38       66.62      6.71 o 
   8   4   7       62.23       60.61     10.63 o 
   9   4   7       46.46       38.86     11.18 o 
  -9   5   7       12.24       -6.79     13.31 o 
  -8   5   7       12.56       -0.87     10.52 o 
  -7   5   7      468.29      420.68     12.60 o 
  -6   5   7       56.30       57.81      5.69 o 
  -5   5   7      143.50      104.18      5.37 o 
  -4   5   7       65.84       54.42      3.94 o 
  -3   5   7       53.59       57.30      3.11 o 
  -2   5   7        0.00       -1.78      1.65 o 
  -1   5   7       63.91       68.67      2.96 o 
   0   5   7       42.94       64.74      2.57 o 
   1   5   7       18.17       35.07      2.16 o 
   2   5   7       26.92       23.97      3.22 o 
   3   5   7      226.31      241.22      7.45 o 
   4   5   7      348.56      383.49      7.78 o 
   5   5   7       66.06       53.82      4.45 o 
   6   5   7       10.99       12.73      5.17 o 
   7   5   7        2.28        6.63      5.33 o 
   8   5   7       26.06       25.35      9.96 o 
   9   5   7        1.48        6.63     10.12 o 
  -9   6   7        2.67       15.63     11.72 o 
  -8   6   7       22.24       18.95     10.68 o 
  -7   6   7       23.96       11.61      9.19 o 
  -6   6   7      188.23      188.58      8.43 o 
  -5   6   7      270.58      245.36      8.69 o 
  -4   6   7        0.59       -1.79      2.74 o 
  -3   6   7       31.03       32.40      3.44 o 
  -2   6   7        0.09       -2.55      2.59 o 
  -1   6   7       19.06       27.76      2.51 o 
   0   6   7       21.43       18.66      2.06 o 
   1   6   7      370.63      323.64      5.63 o 
   2   6   7        2.59        5.24      2.89 o 
   3   6   7       44.94       51.07      4.89 o 
   4   6   7       17.76       19.45      3.65 o 
   5   6   7        0.61        3.87      4.41 o 
   6   6   7        2.84       -6.00      4.78 o 
   7   6   7       79.99       77.72      7.81 o 
   8   6   7       63.30       53.41     12.99 o 
  -9   7   7        2.57        1.74     18.22 o 
  -8   7   7       18.55       15.12     11.39 o 
  -7   7   7        0.64        1.30      8.89 o 
  -6   7   7      753.30      656.84     17.19 o 
  -5   7   7      139.18      123.31      6.81 o 
  -4   7   7      170.47      125.97      6.01 o 
  -3   7   7       78.66       80.82      4.81 o 
  -2   7   7       87.14       72.66      4.29 o 
  -1   7   7        0.28       -0.48      2.26 o 
   0   7   7        0.99       -0.67      2.13 o 
   1   7   7        2.95        1.04      2.89 o 
   2   7   7       53.52       56.59      4.40 o 
   3   7   7       16.28       14.46      4.28 o 
   4   7   7       30.54       21.07      3.87 o 
   5   7   7       86.23      116.14      8.61 o 
   6   7   7       93.58       86.53      7.20 o 
   7   7   7        0.61       -2.71      6.13 o 
   8   7   7      219.02      200.92     14.55 o 
  -9   8   7        0.29       14.05     24.63 o 
  -8   8   7       36.79       38.08     14.25 o 
  -7   8   7       82.06       92.02     12.90 o 
  -6   8   7      890.79      766.47     19.63 o 
  -5   8   7       23.10       11.61      4.96 o 
  -4   8   7        1.07       -1.23      5.88 o 
  -3   8   7      375.44      336.28      8.78 o 
  -2   8   7       49.05       69.60      5.02 o 
  -1   8   7        0.59       -2.02      2.11 o 
   0   8   7        1.27        3.56      2.38 o 
   1   8   7        0.03       -1.01      3.03 o 
   2   8   7        0.57       -5.56      3.23 o 
   3   8   7      254.91      271.02     10.57 o 
   4   8   7       12.59       -0.83      4.83 o 
   5   8   7      168.90      171.31     19.73 o 
   6   8   7       93.05      110.40      8.18 o 
   7   8   7       62.27       57.51     16.28 o 
   8   8   7      108.98       90.77     17.80 o 
  -8   9   7       45.37       36.08     24.37 o 
  -7   9   7      104.46       81.18     13.32 o 
  -6   9   7      266.66      220.33     14.82 o 
  -5   9   7        0.00       -5.03      5.64 o 
  -4   9   7      158.18      123.18      7.42 o 
  -3   9   7        3.19       -6.60      3.58 o 
  -2   9   7      317.39      346.82     11.44 o 
  -1   9   7       42.93       40.66      3.50 o 
   0   9   7       21.65       19.26      3.63 o 
   1   9   7       19.05       16.97      3.99 o 
   2   9   7        3.87       -7.46      3.73 o 
   3   9   7       77.08       73.33      9.42 o 
   4   9   7      199.99      207.19     13.78 o 
   5   9   7      290.83      317.60     14.87 o 
   6   9   7       95.70      133.61     31.96 o 
   7   9   7       13.45       -3.37      9.83 o 
  -8  10   7       46.16       31.98     15.01 o 
  -7  10   7       20.51       41.39     11.86 o 
  -6  10   7      263.22      224.06     15.41 o 
  -5  10   7       69.19       78.54     12.48 o 
  -4  10   7      261.11      260.97      9.57 o 
  -3  10   7        7.25       -2.00      4.15 o 
  -2  10   7       34.50       18.27      4.70 o 
  -1  10   7       26.90       22.89      4.02 o 
   0  10   7       70.49       61.06      4.91 o 
   1  10   7       15.36       11.12      4.43 o 
   2  10   7      122.76      111.86      6.60 o 
   3  10   7      241.02      275.54      9.70 o 
   4  10   7      319.33      361.25     17.37 o 
   5  10   7       63.81       73.37     14.67 o 
   6  10   7       70.30       96.73     17.20 o 
   7  10   7        5.60       -5.21     10.49 o 
  -8  11   7       43.34       62.82     18.55 o 
  -7  11   7        1.44        3.71     11.38 o 
  -6  11   7      144.99      163.99     15.80 o 
  -5  11   7        9.64        4.12      9.39 o 
  -4  11   7      512.84      470.98     16.74 o 
  -3  11   7       37.55       63.19      6.67 o 
  -2  11   7       99.24       95.93      7.64 o 
  -1  11   7      163.56      173.55      6.57 o 
   0  11   7        0.57        2.93      4.95 o 
   1  11   7      180.70      186.81      8.81 o 
   2  11   7        4.71        3.53      4.52 o 
   3  11   7      121.20      103.67     13.83 o 
   4  11   7       78.06       83.67     12.07 o 
   5  11   7       24.69       15.86     12.82 o 
   6  11   7        4.65        0.20      9.83 o 
  -7  12   7       80.18       96.88     16.19 o 
  -6  12   7        0.97        7.37     12.00 o 
  -5  12   7       12.60       17.47      8.19 o 
  -4  12   7      392.70      405.06     16.08 o 
  -3  12   7      357.68      411.64     16.17 o 
  -2  12   7      157.41      154.12     10.19 o 
  -1  12   7       40.71       43.67      5.06 o 
   0  12   7        9.95       -0.11      4.19 o 
   1  12   7        0.04       -5.19      4.20 o 
   2  12   7       57.53       53.15      5.92 o 
   3  12   7        9.71       11.22      9.09 o 
   4  12   7       67.28       66.18     16.19 o 
   5  12   7       37.33       53.98     15.18 o 
  -6  13   7        0.05        8.26      9.10 o 
  -5  13   7        0.09       -1.01      7.90 o 
  -4  13   7       93.32      110.56     11.89 o 
  -3  13   7      259.66      328.35     15.14 o 
  -2  13   7       55.50       43.10      6.65 o 
  -1  13   7        1.56       -6.66      4.97 o 
   0  13   7       16.88       10.55      5.47 o 
   1  13   7       69.12       65.85      6.24 o 
   2  13   7        5.25        7.04      6.85 o 
   3  13   7       97.95      113.75     12.95 o 
   4  13   7        4.96        3.71     13.33 o 
   5  13   7        5.21        8.94     13.66 o 
  -5  14   7      214.59      277.80     15.31 o 
  -4  14   7       79.51       97.00     12.10 o 
  -3  14   7       83.20       77.59      8.07 o 
  -2  14   7       39.31       41.97     10.30 o 
  -1  14   7        3.56        1.76      4.67 o 
   0  14   7        8.78        8.55      6.96 o 
   1  14   7      188.64      200.43     10.98 o 
   2  14   7       34.26       36.18      8.39 o 
   3  14   7       21.77       10.68     13.16 o 
   4  14   7       24.60       15.35     14.34 o 
  -4  15   7        0.00       -0.06      9.00 o 
  -3  15   7       33.57       32.37     10.23 o 
  -2  15   7       17.71        7.52      8.81 o 
  -1  15   7      252.36      275.92     10.86 o 
   0  15   7        0.39        0.27      8.36 o 
   1  15   7       64.78       65.25     13.39 o 
   2  15   7       92.41       89.18     12.85 o 
   3  15   7       20.72        0.55     10.50 o 
  -3  16   7        4.97       -6.10     10.77 o 
  -2  16   7        0.32      -12.23     12.82 o 
  -1  16   7      193.26      178.26     10.88 o 
   0  16   7       35.74       42.82     30.61 o 
   1  16   7       25.04       22.14     10.78 o 
  -1 -19   8      191.75      225.69     30.53 o 
   0 -19   8      135.35      135.28     30.53 o 
   1 -19   8      661.65      723.17     80.63 o 
   2 -19   8       12.44        3.32     17.94 o 
  -3 -18   8       43.29       59.04     26.31 o 
  -2 -18   8        9.63      -12.14     18.39 o 
  -1 -18   8      226.23      226.70     29.52 o 
   0 -18   8       31.06       50.43     23.95 o 
   1 -18   8      472.79      574.54     35.59 o 
   2 -18   8        5.21        6.13     14.10 o 
   3 -18   8       38.63       37.45     13.60 o 
   4 -18   8       12.86       19.61     20.19 o 
  -4 -17   8      111.40      150.95     13.90 o 
  -3 -17   8        8.35        7.76     20.58 o 
  -2 -17   8       31.62       54.14     22.94 o 
  -1 -17   8       92.98       75.57     23.61 o 
   0 -17   8        7.02       14.02     13.24 o 
   1 -17   8       27.42       36.53     10.54 o 
   2 -17   8       14.36       15.69      7.93 o 
   3 -17   8        3.20      -11.79      8.99 o 
   4 -17   8        0.01      -12.11      8.84 o 
   5 -17   8      151.17      196.64     19.33 o 
  -5 -16   8        0.08       -3.45      8.51 o 
  -4 -16   8       15.57       36.32      9.82 o 
  -3 -16   8       46.70       42.17     22.60 o 
  -2 -16   8       11.88       -0.17     16.19 o 
  -1 -16   8        1.65        5.57     16.02 o 
   0 -16   8       52.37       90.24     11.30 o 
   1 -16   8      303.83      312.21     24.37 o 
   2 -16   8       63.37       39.34      8.21 o 
   3 -16   8       61.33       66.77      9.07 o 
   4 -16   8        4.95        2.91      5.35 o 
   5 -16   8        5.72        2.45     17.59 o 
   6 -16   8       20.85       24.96     10.57 o 
  -6 -15   8        0.74      -12.52     10.67 o 
  -5 -15   8       60.45       57.57      8.58 o 
  -4 -15   8       86.63       90.67      9.09 o 
  -3 -15   8       79.31       82.95      8.42 o 
  -2 -15   8      171.07      152.75      8.57 o 
  -1 -15   8      142.72      122.67     10.96 o 
   0 -15   8       34.75       43.14      9.37 o 
   1 -15   8       87.64      102.78     11.52 o 
   2 -15   8        0.37       -8.73      6.21 o 
   3 -15   8       62.88       59.19      6.13 o 
   4 -15   8        5.80       -1.10      4.69 o 
   5 -15   8        4.09        4.16      5.94 o 
   6 -15   8       23.72       36.31     10.29 o 
  -6 -14   8        3.13       -1.81     10.70 o 
  -5 -14   8        9.03       10.02      5.57 o 
  -4 -14   8       37.82       42.87      6.15 o 
  -3 -14   8       23.38       15.87      5.48 o 
  -2 -14   8        3.14        3.79      6.09 o 
  -1 -14   8        3.57       -0.19      6.16 o 
   0 -14   8      424.46      389.89     11.35 o 
   1 -14   8        0.30       -9.58      5.26 o 
   2 -14   8        5.71        1.13      3.81 o 
   3 -14   8       98.89       79.80      6.33 o 
   4 -14   8       14.45        2.62      4.82 o 
   5 -14   8       48.06       49.30      6.49 o 
   6 -14   8        0.02        4.89      8.91 o 
   7 -14   8        6.36        2.75      9.93 o 
  -7 -13   8        4.53        9.56     11.00 o 
  -6 -13   8       22.80       31.91      9.26 o 
  -5 -13   8        7.36        5.97      5.11 o 
  -4 -13   8       36.30       38.40      4.94 o 
  -3 -13   8        2.23        2.46      4.54 o 
  -2 -13   8      136.45      127.26      7.17 o 
  -1 -13   8       72.15       84.95      6.69 o 
   0 -13   8      759.55      622.14     14.18 o 
   1 -13   8        0.92       -0.69      4.53 o 
   2 -13   8      293.98      246.65      8.01 o 
   3 -13   8       18.40       13.53      4.26 o 
   4 -13   8      383.97      349.05     14.51 o 
   5 -13   8       21.85       35.67      5.78 o 
   6 -13   8       12.55        7.37      5.83 o 
   7 -13   8       17.27       16.33      9.64 o 
  -7 -12   8      137.53      155.06     17.42 o 
  -6 -12   8        2.37       14.35     10.66 o 
  -5 -12   8        7.01        7.34      5.91 o 
  -4 -12   8       48.78       39.31      4.64 o 
  -3 -12   8        0.13       -2.02      4.67 o 
  -2 -12   8      106.70       98.51      6.59 o 
  -1 -12   8      559.63      461.23     11.95 o 
   0 -12   8       30.30       37.07      5.08 o 
   1 -12   8       24.65       31.14      5.18 o 
   2 -12   8      379.89      316.71     10.42 o 
   3 -12   8        0.62       -1.25      7.01 o 
   4 -12   8      214.20      179.38     10.04 o 
   5 -12   8       23.20       26.34      5.36 o 
   6 -12   8       18.26       20.48      8.05 o 
   7 -12   8        0.13       -8.24      8.55 o 
   8 -12   8      194.75      240.87     19.40 o 
  -8 -11   8        0.36       -1.47     12.34 o 
  -7 -11   8       62.13       91.25     14.50 o 
  -6 -11   8        1.19       -8.65      8.04 o 
  -5 -11   8       17.39       15.51      4.99 o 
  -4 -11   8       20.97       29.54      4.02 o 
  -3 -11   8       46.99       44.14      5.45 o 
  -2 -11   8        5.84       -3.06      3.86 o 
  -1 -11   8      104.22      102.37      5.96 o 
   0 -11   8      130.58       94.05      4.85 o 
   1 -11   8      399.07      373.67      9.30 o 
   2 -11   8       42.17       38.36      3.31 o 
   3 -11   8       24.64       25.57      3.62 o 
   4 -11   8       58.93       54.80      7.47 o 
   5 -11   8       10.90        8.34      4.91 o 
   6 -11   8        5.79        0.58      4.73 o 
   7 -11   8       71.86       65.73     10.35 o 
   8 -11   8      103.84      131.55     12.66 o 
  -8 -10   8        1.69       17.07     12.82 o 
  -7 -10   8       23.39       37.51     11.50 o 
  -6 -10   8       14.77        4.18      8.76 o 
  -5 -10   8       45.52       50.45      7.28 o 
  -4 -10   8      347.92      352.10     10.06 o 
  -3 -10   8      368.37      328.11      9.48 o 
  -2 -10   8        2.61       -4.85      3.42 o 
  -1 -10   8        5.68        0.57      3.44 o 
   0 -10   8        5.20        0.70      2.71 o 
   1 -10   8       53.53       57.37      4.61 o 
   2 -10   8       49.74       47.71      4.34 o 
   3 -10   8      200.64      188.39      5.27 o 
   4 -10   8       22.85       15.95      3.53 o 
   5 -10   8       33.69       30.94      5.08 o 
   6 -10   8        0.79       -1.22      4.42 o 
   7 -10   8       39.28       33.87      6.56 o 
   8 -10   8       44.54       34.59     15.18 o 
  -9  -9   8      238.77      235.20     22.69 o 
  -8  -9   8        4.45        2.07     11.06 o 
  -7  -9   8      678.23      711.92     27.52 o 
  -6  -9   8       83.51       93.56      8.94 o 
  -5  -9   8      425.77      405.96     13.24 o 
  -4  -9   8      635.75      696.90     14.49 o 
  -3  -9   8       47.03       55.53      5.81 o 
  -2  -9   8       42.81       38.62      4.93 o 
  -1  -9   8       12.87       10.93      3.10 o 
   0  -9   8      186.27      160.13      4.51 o 
   1  -9   8       35.09       41.25      3.52 o 
   2  -9   8       89.99       89.70      4.41 o 
   3  -9   8      282.00      267.86      5.96 o 
   4  -9   8       26.28       16.17      3.31 o 
   5  -9   8      218.53      196.71      8.38 o 
   6  -9   8       50.06       53.26      5.82 o 
   7  -9   8       43.18       26.82      6.31 o 
   8  -9   8       24.31        7.83      8.79 o 
   9  -9   8       29.48       45.88     14.17 o 
  -9  -8   8       38.75       27.57     24.54 o 
  -8  -8   8        5.61      -13.09     11.89 o 
  -7  -8   8      729.93      651.35     25.61 o 
  -6  -8   8      275.14      298.51     11.88 o 
  -5  -8   8      774.33      716.89     18.35 o 
  -4  -8   8     1570.78     1537.68     28.16 o 
  -3  -8   8      172.85      181.84      5.65 o 
  -2  -8   8       26.66       29.28      3.14 o 
  -1  -8   8        1.15       -0.71      2.00 o 
   0  -8   8        0.78       -1.93      1.84 o 
   1  -8   8       81.45       80.38      3.71 o 
   2  -8   8      162.08      158.27      4.38 o 
   3  -8   8      276.87      260.25      5.67 o 
   4  -8   8      128.42      140.60      4.76 o 
   5  -8   8       21.97       28.99      4.34 o 
   6  -8   8       18.18        8.14      4.60 o 
   7  -8   8      132.97      147.62      8.62 o 
   8  -8   8       69.16       48.12     10.29 o 
   9  -8   8       10.68       23.61     12.82 o 
  -9  -7   8      382.59      320.13     20.48 o 
  -8  -7   8      219.69      202.91     15.78 o 
  -7  -7   8       13.65        6.86     16.61 o 
  -6  -7   8       63.50       50.39      6.75 o 
  -5  -7   8      670.67      674.33     17.18 o 
  -4  -7   8        8.30       -0.74      4.28 o 
  -3  -7   8       23.39       26.05      2.68 o 
  -2  -7   8       26.86       17.80      2.13 o 
  -1  -7   8        2.64        0.16      1.65 o 
   0  -7   8        2.86        0.09      1.31 o 
   1  -7   8       10.95        8.29      1.74 o 
   2  -7   8       88.44       81.31      3.23 o 
   3  -7   8       49.56       53.63      2.76 o 
   4  -7   8        0.86        1.92      2.29 o 
   5  -7   8      385.13      374.23      8.18 o 
   6  -7   8      199.39      188.52      8.21 o 
   7  -7   8      555.26      566.55     14.81 o 
   8  -7   8       33.02       31.25      6.58 o 
   9  -7   8       62.45       75.57     14.51 o 
  -9  -6   8       94.10       97.01     26.06 o 
  -8  -6   8       80.15       76.70     13.40 o 
  -7  -6   8       40.62       36.78      7.12 o 
  -6  -6   8      115.66      111.53      7.56 o 
  -5  -6   8      860.82      922.24     18.73 o 
  -4  -6   8       72.64       58.86      4.60 o 
  -3  -6   8      172.86      166.57      4.63 o 
  -2  -6   8        2.92        4.37      1.64 o 
  -1  -6   8       38.68       40.73      2.70 o 
   0  -6   8       10.12       11.28      1.55 o 
   1  -6   8       44.30       44.26      2.54 o 
   2  -6   8      237.90      228.94      4.47 o 
   3  -6   8       12.05       13.19      1.85 o 
   4  -6   8       30.10       34.22      2.64 o 
   5  -6   8     1215.21     1283.86     17.97 o 
   6  -6   8       44.32       45.44      5.50 o 
   7  -6   8      118.04      117.84      7.84 o 
   8  -6   8       25.21       17.15      6.57 o 
   9  -6   8       59.73       63.25     14.51 o 
  -9  -5   8      126.50      124.38     16.39 o 
  -8  -5   8        0.20       -8.95      9.78 o 
  -7  -5   8       34.49       37.56      6.92 o 
  -6  -5   8        1.53       -7.00      4.38 o 
  -5  -5   8       62.67       60.24      5.03 o 
  -4  -5   8       28.71       42.72      2.96 o 
  -3  -5   8        4.71        4.18      2.29 o 
  -2  -5   8      304.91      397.31      8.13 o 
  -1  -5   8       45.80       55.15      3.44 o 
   0  -5   8      159.40      181.95      4.19 o 
   1  -5   8        0.04       -1.24      1.35 o 
   2  -5   8      408.13      368.27      6.35 o 
   3  -5   8       25.73       29.89      1.98 o 
   4  -5   8       49.48       45.27      2.78 o 
   5  -5   8     1352.37     1382.19     20.88 o 
   6  -5   8       53.90       69.80      6.26 o 
   7  -5   8       12.82       12.67      5.38 o 
   8  -5   8       19.93        7.94     11.33 o 
   9  -5   8       19.66        7.75      9.28 o 
 -10  -4   8      123.79      158.19     18.70 o 
  -9  -4   8        2.43      -21.60     10.80 o 
  -8  -4   8       46.97       33.38     21.00 o 
  -7  -4   8      173.01      194.64      9.74 o 
  -6  -4   8       81.28       68.93      6.19 o 
  -5  -4   8      181.05      156.80      6.12 o 
  -4  -4   8      819.94      856.01     20.21 o 
  -3  -4   8       30.78       48.14      3.27 o 
  -2  -4   8      125.71      197.61      4.68 o 
  -1  -4   8        1.19        6.02      1.42 o 
   0  -4   8      391.43      386.59      5.65 o 
   1  -4   8       31.28       36.63      2.12 o 
   2  -4   8      303.03      262.34      4.68 o 
   3  -4   8        1.19       -0.34      1.57 o 
   4  -4   8      106.56      115.91      3.56 o 
   5  -4   8      124.12      103.90      4.68 o 
   6  -4   8       16.83       12.89      4.90 o 
   7  -4   8        1.24       -5.77      4.93 o 
   8  -4   8        4.30      -14.34      7.17 o 
   9  -4   8        0.00       -2.70      8.88 o 
 -10  -3   8        0.59       -1.07     22.35 o 
  -9  -3   8      160.40      159.34     18.05 o 
  -8  -3   8        2.21       -6.43      9.18 o 
  -7  -3   8       99.89       95.03      9.95 o 
  -6  -3   8       14.41       12.93     10.95 o 
  -5  -3   8       11.81        2.54      4.22 o 
  -4  -3   8        1.22       -2.43      2.24 o 
  -3  -3   8      648.64      777.54     12.29 o 
  -2  -3   8       52.88       52.33      4.31 o 
  -1  -3   8     3613.14     5131.12     71.84 o 
   0  -3   8      748.03      807.02     12.30 o 
   1  -3   8       11.26       12.88      1.72 o 
   2  -3   8        3.92        4.02      1.44 o 
   3  -3   8      134.34      123.98      3.37 o 
   4  -3   8       50.08       62.15      2.92 o 
   5  -3   8      189.61      155.97      6.78 o 
   6  -3   8      331.59      348.10     10.58 o 
   7  -3   8       84.41       99.48     15.02 o 
   8  -3   8       87.07       74.50     14.30 o 
   9  -3   8        4.26       -0.21      9.39 o 
 -10  -2   8       18.39       26.41     12.23 o 
  -9  -2   8       33.83       29.15     11.93 o 
  -8  -2   8      156.22      137.86     15.52 o 
  -7  -2   8       47.25       36.78      8.63 o 
  -6  -2   8        9.81        6.91      4.18 o 
  -5  -2   8        1.00       -1.85      3.46 o 
  -4  -2   8     1403.96     1495.50     23.53 o 
  -3  -2   8      379.38      448.47     12.16 o 
  -2  -2   8     2987.22     3603.14     62.84 o 
  -1  -2   8     2262.31     3282.54     54.20 o 
   0  -2   8       91.32      117.92      3.23 o 
   1  -2   8       79.54       77.49      2.71 o 
   2  -2   8        7.93       10.48      2.03 o 
   3  -2   8       33.87       26.06      2.25 o 
   4  -2   8        0.01       -1.46      1.56 o 
   5  -2   8      355.05      333.59      7.23 o 
   6  -2   8       14.94       19.44      5.12 o 
   7  -2   8       26.96       27.85      6.80 o 
   8  -2   8        1.66      -16.71      9.82 o 
   9  -2   8       26.19       21.66      9.77 o 
 -10  -1   8       35.48       25.41     12.51 o 
  -9  -1   8       56.44       42.10     12.28 o 
  -8  -1   8       17.96       12.78      9.73 o 
  -7  -1   8      343.97      297.67     10.67 o 
  -6  -1   8      627.35      584.88     20.13 o 
  -5  -1   8        0.07       -3.36      3.27 o 
  -4  -1   8      141.39      119.74      4.49 o 
  -3  -1   8      310.35      446.59     11.77 o 
  -2  -1   8     3354.42     3670.45     63.86 o 
  -1  -1   8       13.69       27.75      2.67 o 
   0  -1   8     1475.90     1880.29     22.83 o 
   1  -1   8        8.91       10.11      2.05 o 
   2  -1   8        3.91        2.53      2.05 o 
   3  -1   8       25.01       22.85      2.58 o 
   4  -1   8       47.61       54.22      2.92 o 
   5  -1   8       10.09       -2.18      3.43 o 
   6  -1   8      124.40      115.10      6.92 o 
   7  -1   8       88.25       88.70      7.13 o 
   8  -1   8     1364.28     1401.70     66.08 o 
   9  -1   8       38.42       34.02     10.88 o 
 -10   0   8       15.84       18.63     11.22 o 
  -9   0   8       10.54        3.45     10.76 o 
  -8   0   8       24.00       17.38      9.88 o 
  -7   0   8      332.33      304.45     12.72 o 
  -6   0   8     1458.93     1374.40     37.60 o 
  -5   0   8       91.45      106.58      6.22 o 
  -4   0   8     1111.73     1146.81     18.67 o 
  -3   0   8      243.75      269.88      8.69 o 
  -2   0   8     7911.51     9538.10    159.52 o 
  -1   0   8      591.62      544.94      9.50 o 
   0   0   8      220.40      267.58      4.92 o 
   1   0   8      189.83      194.05      4.90 o 
   2   0   8        2.05        1.24      2.09 o 
   3   0   8        9.38        3.12      2.52 o 
   4   0   8        7.87        6.94      2.23 o 
   5   0   8      183.12      219.85      6.45 o 
   6   0   8      277.83      273.56      9.39 o 
   7   0   8      196.72      198.89     14.66 o 
   8   0   8      922.43      928.83     31.59 o 
   9   0   8        3.24       19.72     10.17 o 
 -10   1   8        3.63       15.65      8.71 o 
  -9   1   8      152.70      169.52     10.75 o 
  -8   1   8       31.65       51.97     19.65 o 
  -7   1   8      874.76      856.02     20.22 o 
  -6   1   8      904.25      805.27     19.68 o 
  -5   1   8      555.43      587.22     14.07 o 
  -4   1   8      637.53      578.98     10.85 o 
  -3   1   8        5.04        3.69      3.07 o 
  -2   1   8      276.49      236.60      6.68 o 
  -1   1   8        2.02       -1.92      1.36 o 
   0   1   8       88.06       76.40      2.42 o 
   1   1   8      172.30      176.03      4.73 o 
   2   1   8        3.42        6.32      1.89 o 
   3   1   8      818.29      880.66     13.30 o 
   4   1   8        6.15        1.22      2.50 o 
   5   1   8      111.09      135.96      5.53 o 
   6   1   8      159.85      170.37      7.96 o 
   7   1   8       62.07       70.95      8.69 o 
   8   1   8      951.33     1001.89     38.60 o 
   9   1   8       48.29       62.87     11.51 o 
 -10   2   8       26.50       35.84     11.98 o 
  -9   2   8      117.72      150.88     14.74 o 
  -8   2   8       61.35       91.59      9.45 o 
  -7   2   8      189.87      184.65      8.07 o 
  -6   2   8        0.20       -8.76      5.33 o 
  -5   2   8       68.12       73.16      4.80 o 
  -4   2   8       15.63       20.51      2.79 o 
  -3   2   8      992.17      797.46     11.88 o 
  -2   2   8     1339.67     1381.17     27.07 o 
  -1   2   8      504.32      549.44      9.54 o 
   0   2   8     1037.84     1023.22     13.35 o 
   1   2   8      291.58      370.78      6.73 o 
   2   2   8      302.33      308.27      5.90 o 
   3   2   8       23.78       32.25      2.76 o 
   4   2   8       30.71       48.75      4.55 o 
   5   2   8      260.01      257.00      6.97 o 
   6   2   8      121.96      128.45      7.08 o 
   7   2   8      212.34      207.62      9.27 o 
   8   2   8      206.92      211.43     10.30 o 
   9   2   8        8.90       -3.84      9.52 o 
 -10   3   8       15.18       21.42     14.47 o 
  -9   3   8       12.46       18.25     10.79 o 
  -8   3   8        7.41        6.14      8.72 o 
  -7   3   8      432.07      364.25     11.36 o 
  -6   3   8      284.68      271.42      8.71 o 
  -5   3   8      506.14      467.11     11.74 o 
  -4   3   8      390.23      416.40      9.15 o 
  -3   3   8       93.34       94.36      3.69 o 
  -2   3   8       62.81       67.35      3.05 o 
  -1   3   8        0.66        5.75      1.76 o 
   0   3   8       33.16       30.55      1.87 o 
   1   3   8      322.76      362.60      6.29 o 
   2   3   8      232.79      291.28      5.94 o 
   3   3   8        4.08        4.40      3.12 o 
   4   3   8       86.56      102.72      5.60 o 
   5   3   8       62.87       64.65      4.59 o 
   6   3   8       45.34       52.37      5.61 o 
   7   3   8      115.08      116.16      7.81 o 
   8   3   8       41.75       48.47      7.15 o 
   9   3   8       56.35       81.32     12.15 o 
  -9   4   8      147.97      156.77     23.16 o 
  -8   4   8        2.87       -9.15      8.64 o 
  -7   4   8      475.12      414.76     12.40 o 
  -6   4   8       35.84       38.22      4.90 o 
  -5   4   8      447.11      416.16      9.50 o 
  -4   4   8       77.51       78.40      5.99 o 
  -3   4   8      205.74      202.05      6.21 o 
  -2   4   8       52.25       53.31      3.14 o 
  -1   4   8        3.69        4.58      1.96 o 
   0   4   8      376.79      468.64      7.28 o 
   1   4   8     1537.02     1629.30     21.05 o 
   2   4   8     1627.03     1990.94     31.64 o 
   3   4   8      526.60      576.02     12.13 o 
   4   4   8      241.54      243.98      7.80 o 
   5   4   8      232.77      225.31      8.09 o 
   6   4   8       52.20       54.23      6.07 o 
   7   4   8        7.17       17.56      5.60 o 
   8   4   8       15.49       15.10     13.58 o 
   9   4   8        3.95        4.58     10.08 o 
  -9   5   8       19.57        6.64     28.00 o 
  -8   5   8        5.15       -7.11     14.11 o 
  -7   5   8        7.56      -10.19      5.12 o 
  -6   5   8        0.00       -3.43      4.09 o 
  -5   5   8        5.78        2.15      3.34 o 
  -4   5   8        0.76       -2.05      3.08 o 
  -3   5   8        8.13        1.07      3.37 o 
  -2   5   8      296.91      303.64      6.83 o 
  -1   5   8        0.46       -2.51      1.93 o 
   0   5   8      636.61      857.87     11.91 o 
   1   5   8      532.63      574.76      9.28 o 
   2   5   8       48.80       47.54      4.64 o 
   3   5   8       82.68       89.20      5.51 o 
   4   5   8        1.36       -1.83      4.36 o 
   5   5   8       29.89       34.73      4.09 o 
   6   5   8        0.70       -4.23      6.79 o 
   7   5   8      116.62      123.55      8.26 o 
   8   5   8        4.07        5.72      9.72 o 
  -9   6   8      136.53      148.69     32.89 o 
  -8   6   8       13.93       20.05     10.80 o 
  -7   6   8      113.30      117.09     13.30 o 
  -6   6   8        7.12       -0.17      4.46 o 
  -5   6   8      210.04      207.24      8.08 o 
  -4   6   8      153.79      124.43      5.60 o 
  -3   6   8        0.65        3.62      2.64 o 
  -2   6   8       41.80       39.05      3.32 o 
  -1   6   8        4.07        0.17      2.70 o 
   0   6   8      231.77      296.65      6.58 o 
   1   6   8       26.58       20.77      3.29 o 
   2   6   8        3.95        3.77      2.98 o 
   3   6   8      145.96      147.20      6.47 o 
   4   6   8        0.22       -5.75      4.38 o 
   5   6   8       49.34       63.09     22.18 o 
   6   6   8       38.47       44.58      6.49 o 
   7   6   8       55.98       53.99     10.30 o 
   8   6   8        8.51       19.06     10.26 o 
  -9   7   8       19.56       30.63     15.77 o 
  -8   7   8        0.14       -8.55     18.98 o 
  -7   7   8        8.57       -4.06     11.81 o 
  -6   7   8        0.27       -9.55      4.78 o 
  -5   7   8      125.98      121.69      6.98 o 
  -4   7   8       68.00       66.61      5.19 o 
  -3   7   8       95.16       70.88      4.60 o 
  -2   7   8      103.63       93.27      5.48 o 
  -1   7   8      374.62      328.63      7.40 o 
   0   7   8       17.49        8.51      2.88 o 
   1   7   8       23.79       29.75      3.62 o 
   2   7   8       68.25       62.38      5.78 o 
   3   7   8        4.37       -7.40      3.76 o 
   4   7   8        5.43       -2.92      5.55 o 
   5   7   8        1.80      -13.66      9.61 o 
   6   7   8      116.05      143.95     12.27 o 
   7   7   8        6.16        9.02      9.30 o 
   8   7   8        7.09       11.96     10.46 o 
  -9   8   8        0.12       -7.25     14.00 o 
  -8   8   8        5.96       19.94     16.70 o 
  -7   8   8        3.82        9.91      9.60 o 
  -6   8   8        2.07       -1.92      8.39 o 
  -5   8   8        0.33       -5.96      4.52 o 
  -4   8   8        4.46       -2.39      4.00 o 
  -3   8   8        0.48        3.82      3.28 o 
  -2   8   8      281.12      266.54      7.80 o 
  -1   8   8       78.87       95.73      5.91 o 
   0   8   8       88.83       72.41      5.29 o 
   1   8   8        4.37       -2.01      3.14 o 
   2   8   8       84.75       84.82      5.37 o 
   3   8   8      105.99      107.01      6.65 o 
   4   8   8      125.57      137.87      8.26 o 
   5   8   8       14.03        6.58     10.96 o 
   6   8   8        5.25       -0.42      8.75 o 
   7   8   8        8.78        1.84     18.89 o 
  -8   9   8        5.35       15.14     10.88 o 
  -7   9   8       64.02       51.22     12.22 o 
  -6   9   8       16.04       12.10      9.83 o 
  -5   9   8        5.57      -10.56      8.69 o 
  -4   9   8       20.17        9.96      6.16 o 
  -3   9   8       13.12        3.80      4.10 o 
  -2   9   8        5.63        4.15      3.99 o 
  -1   9   8      365.91      363.59     10.43 o 
   0   9   8        0.12       -1.83      3.28 o 
   1   9   8        0.27       -5.03      3.45 o 
   2   9   8        2.18       -7.10      3.85 o 
   3   9   8        7.13        0.31      4.75 o 
   4   9   8      356.77      366.02     20.24 o 
   5   9   8      665.42      668.29     29.35 o 
   6   9   8        6.96        6.58     13.16 o 
   7   9   8        6.65       10.97     10.37 o 
  -8  10   8        0.00       11.06     22.35 o 
  -7  10   8       59.98       64.67     14.93 o 
  -6  10   8       24.86       25.74     16.11 o 
  -5  10   8       37.30       16.92     10.16 o 
  -4  10   8        0.67        0.21      4.41 o 
  -3  10   8        6.38       -1.82      4.51 o 
  -2  10   8        2.36       -5.83      4.00 o 
  -1  10   8        3.08       -4.05      3.93 o 
   0  10   8      424.58      391.30     14.19 o 
   1  10   8        8.51        6.48      3.92 o 
   2  10   8      296.95      306.13      8.98 o 
   3  10   8      831.82      809.69     18.95 o 
   4  10   8      638.17      631.18     27.66 o 
   5  10   8      710.72      740.82     31.54 o 
   6  10   8      192.28      185.04     18.89 o 
  -7  11   8       33.16       41.05     15.01 o 
  -6  11   8        1.72       -2.28     12.57 o 
  -5  11   8       47.77       62.39      9.67 o 
  -4  11   8        0.00       -6.84      6.53 o 
  -3  11   8        0.22       -7.12      9.67 o 
  -2  11   8       93.45       99.75      7.74 o 
  -1  11   8       48.59       53.22      4.80 o 
   0  11   8      105.65      110.63      7.69 o 
   1  11   8       31.49       31.01      4.94 o 
   2  11   8      198.45      185.58      7.80 o 
   3  11   8     1439.60     1539.55     41.22 o 
   4  11   8       53.54       57.86     13.33 o 
   5  11   8        1.84       -2.70     12.65 o 
   6  11   8        7.07        2.70     13.83 o 
  -7  12   8        1.06       28.68     12.54 o 
  -6  12   8       54.83       54.43      9.87 o 
  -5  12   8       49.78       88.23     10.93 o 
  -4  12   8        0.32        3.31      7.30 o 
  -3  12   8        3.17       -5.17      7.11 o 
  -2  12   8       93.82      100.40     10.83 o 
  -1  12   8      195.75      192.72      7.14 o 
   0  12   8        4.64       -2.85      4.15 o 
   1  12   8       37.14       23.45      5.05 o 
   2  12   8        0.43       -9.16      4.71 o 
   3  12   8      794.81      826.48     27.17 o 
   4  12   8       76.06       66.96     14.51 o 
   5  12   8        2.24       -5.06     12.65 o 
  -6  13   8       26.66       30.38      9.98 o 
  -5  13   8       87.46       97.07     11.70 o 
  -4  13   8       55.51       74.52     10.90 o 
  -3  13   8        2.26        1.44      7.91 o 
  -2  13   8        1.92       -6.60      7.42 o 
  -1  13   8        8.10        4.53      7.50 o 
   0  13   8       35.08       25.92      6.42 o 
   1  13   8       18.60       16.98      6.25 o 
   2  13   8        0.70       -7.71      6.69 o 
   3  13   8       53.28       42.19     20.58 o 
   4  13   8       23.78       17.71     13.16 o 
  -5  14   8        2.98       13.24      9.37 o 
  -4  14   8      279.03      363.31     16.96 o 
  -3  14   8        3.08        3.92      8.20 o 
  -2  14   8       67.04       61.72      7.99 o 
  -1  14   8        2.70        5.42      9.22 o 
   0  14   8        0.06       -9.02      8.03 o 
   1  14   8       48.70       54.00     12.12 o 
   2  14   8       33.88       21.41      9.15 o 
   3  14   8        0.10        3.88     12.14 o 
  -4  15   8       99.57      135.39     14.10 o 
  -3  15   8        1.48       -9.35     10.76 o 
  -2  15   8       22.63       11.23     10.12 o 
  -1  15   8        5.98        5.08     11.96 o 
   0  15   8       31.81       24.08     11.31 o 
   1  15   8        0.22       -9.51      7.27 o 
   2  15   8        0.00      -10.04     10.87 o 
  -1 -19   9        4.52      -23.78     18.05 o 
   0 -19   9        0.02      -10.96     19.40 o 
   1 -19   9        1.03      -13.18     22.60 o 
  -3 -18   9      432.80      466.89     41.49 o 
  -2 -18   9        3.67        2.70     19.57 o 
  -1 -18   9        8.16       -0.67     19.90 o 
   0 -18   9        3.69      -23.28     16.36 o 
   1 -18   9        0.00      -16.46     15.43 o 
   2 -18   9      121.73      156.84     20.24 o 
   3 -18   9        4.54        3.68      9.49 o 
   4 -18   9        1.52        1.49     13.36 o 
  -4 -17   9        1.19        3.01      8.95 o 
  -3 -17   9       37.24       42.51     24.46 o 
  -2 -17   9        4.25      -20.75     16.87 o 
  -1 -17   9        8.69      -12.99     17.04 o 
   0 -17   9        9.34       -7.08     16.53 o 
   1 -17   9        8.16       -4.06     10.80 o 
   2 -17   9       25.94       16.25     17.12 o 
   3 -17   9        6.94       11.49     12.84 o 
   4 -17   9       24.15        7.39      8.98 o 
   5 -17   9       39.75       49.09     13.66 o 
  -5 -16   9      650.76      693.32     29.87 o 
  -4 -16   9        0.16       -3.99      6.61 o 
  -3 -16   9      130.66      172.86     15.64 o 
  -2 -16   9        0.59       -5.19      7.81 o 
  -1 -16   9       18.86       16.87     17.54 o 
   0 -16   9        0.61       -5.73      7.48 o 
   1 -16   9       18.25       11.28     12.14 o 
   2 -16   9       41.94       55.11     11.39 o 
   3 -16   9       82.41       58.77     22.60 o 
   4 -16   9      196.02      220.96     21.19 o 
   5 -16   9        6.78        1.74      9.39 o 
   6 -16   9       15.48       12.29     15.94 o 
  -6 -15   9        1.43       10.98     11.76 o 
  -5 -15   9      476.37      490.53     24.23 o 
  -4 -15   9       14.37       15.21      6.76 o 
  -3 -15   9      100.84      133.10     10.06 o 
  -2 -15   9        1.25        0.44      7.21 o 
  -1 -15   9      306.80      297.10     12.80 o 
   0 -15   9       60.64       44.16      6.18 o 
   1 -15   9       21.50       14.77      8.44 o 
   2 -15   9        0.36        1.07      9.02 o 
   3 -15   9      109.41      123.13      9.84 o 
   4 -15   9        6.34        6.10      9.39 o 
   5 -15   9        0.05        5.04     12.57 o 
   6 -15   9       50.34       43.20     10.62 o 
  -6 -14   9       17.25       27.44     12.72 o 
  -5 -14   9        1.48        0.47      7.05 o 
  -4 -14   9        8.72        1.35      5.65 o 
  -3 -14   9        0.01        2.16      5.21 o 
  -2 -14   9        0.04        7.59      4.94 o 
  -1 -14   9       54.90       42.59      6.18 o 
   0 -14   9        0.00       -4.79      4.32 o 
   1 -14   9      160.92      142.54      7.97 o 
   2 -14   9        0.29      -11.29      7.74 o 
   3 -14   9        0.11       -7.45      6.36 o 
   4 -14   9       32.11       32.40      5.15 o 
   5 -14   9        8.65        2.53      5.31 o 
   6 -14   9      175.07      178.67     13.16 o 
   7 -14   9       78.25       70.29     21.00 o 
  -7 -13   9       22.89       16.57     13.33 o 
  -6 -13   9        9.83       12.72     10.65 o 
  -5 -13   9        5.57        8.30      9.91 o 
  -4 -13   9       18.45       17.87      5.40 o 
  -3 -13   9       13.58       13.56      6.01 o 
  -2 -13   9       23.76       21.78      5.11 o 
  -1 -13   9        2.99       -1.42      4.34 o 
   0 -13   9       93.12       98.55      6.85 o 
   1 -13   9      356.79      336.45     10.35 o 
   2 -13   9       54.49       29.16      6.23 o 
   3 -13   9       60.03       70.91      7.83 o 
   4 -13   9        0.69        1.69      4.17 o 
   5 -13   9       72.83       71.66      6.53 o 
   6 -13   9        8.53        8.54      9.28 o 
   7 -13   9        7.22       29.26     10.09 o 
  -7 -12   9        4.36        5.90     11.26 o 
  -6 -12   9       19.65        7.41     10.47 o 
  -5 -12   9        7.81       -1.99      8.55 o 
  -4 -12   9       37.34       43.76      9.35 o 
  -3 -12   9      149.76      141.87      7.12 o 
  -2 -12   9      221.20      208.14      7.98 o 
  -1 -12   9      109.20      130.05      6.90 o 
   0 -12   9     1119.35      918.30     17.97 o 
   1 -12   9       94.09      104.92      6.63 o 
   2 -12   9      134.51      118.93      7.39 o 
   3 -12   9        0.04       -2.79      2.95 o 
   4 -12   9        0.43        2.46      3.89 o 
   5 -12   9       23.61       20.69      5.08 o 
   6 -12   9        0.11        1.32      5.59 o 
   7 -12   9        3.84        1.97     17.12 o 
   8 -12   9       15.71       13.68     10.12 o 
  -8 -11   9       29.07       48.88     14.29 o 
  -7 -11   9       50.71       41.70     11.87 o 
  -6 -11   9       39.18       20.28     10.09 o 
  -5 -11   9      425.02      375.01     13.74 o 
  -4 -11   9        0.99       -1.26      5.23 o 
  -3 -11   9     1078.00     1012.83     16.49 o 
  -2 -11   9     2021.28     1961.68     37.42 o 
  -1 -11   9      106.14       94.90      5.98 o 
   0 -11   9      271.84      235.79      6.65 o 
   1 -11   9       56.63       38.31      4.76 o 
   2 -11   9       39.32       42.58      5.45 o 
   3 -11   9       12.07       12.80      4.26 o 
   4 -11   9       44.09       41.70      4.82 o 
   5 -11   9       24.83       20.58      4.93 o 
   6 -11   9        5.45        2.95      5.47 o 
   7 -11   9       33.24       40.98      6.96 o 
   8 -11   9        7.09       -1.84     12.99 o 
  -8 -10   9        3.67       -3.99     11.34 o 
  -7 -10   9      145.23      134.56     15.58 o 
  -6 -10   9        9.19        9.78      8.60 o 
  -5 -10   9      356.44      334.69     12.56 o 
  -4 -10   9        3.23        7.33      5.31 o 
  -3 -10   9       68.58       85.80      5.74 o 
  -2 -10   9     6750.67     6287.37     86.08 o 
  -1 -10   9      128.10      133.77      5.81 o 
   0 -10   9      115.19      113.64      4.82 o 
   1 -10   9       23.16       20.77      4.00 o 
   2 -10   9       92.18       89.29      5.58 o 
   3 -10   9       41.66       36.01      3.22 o 
   4 -10   9        5.47        0.00      3.10 o 
   5 -10   9      184.47      167.47      7.88 o 
   6 -10   9        9.23       -4.01      4.64 o 
   7 -10   9       83.95      111.73      8.49 o 
   8 -10   9        9.02        9.28      9.52 o 
  -8  -9   9       12.77        6.28     11.49 o 
  -7  -9   9       71.42       72.19     18.81 o 
  -6  -9   9       12.34       15.71      6.23 o 
  -5  -9   9      399.50      384.93     12.86 o 
  -4  -9   9       50.50       50.49      8.01 o 
  -3  -9   9     2256.35     2242.29     39.56 o 
  -2  -9   9     4619.83     4426.79     61.18 o 
  -1  -9   9      229.78      248.23      6.77 o 
   0  -9   9      280.88      271.71      6.18 o 
   1  -9   9       93.63       84.31      6.36 o 
   2  -9   9       63.56       82.01      5.12 o 
   3  -9   9       15.86       14.81      3.45 o 
   4  -9   9       54.88       55.32      5.64 o 
   5  -9   9       14.89       21.79      4.60 o 
   6  -9   9      119.02      114.78      7.39 o 
   7  -9   9        6.94        2.54      5.58 o 
   8  -9   9        4.08        3.40      8.95 o 
   9  -9   9        1.04       -5.17      9.73 o 
  -9  -8   9       49.59       37.21     13.95 o 
  -8  -8   9        0.63       -0.63     10.29 o 
  -7  -8   9      520.12      491.18     21.74 o 
  -6  -8   9       89.40       92.81      8.11 o 
  -5  -8   9     1376.85     1398.23     29.69 o 
  -4  -8   9      924.63      871.53     20.20 o 
  -3  -8   9      526.08      518.75     12.13 o 
  -2  -8   9      146.90      131.32      4.64 o 
  -1  -8   9      131.65      131.90      4.74 o 
   0  -8   9      201.76      211.95      4.84 o 
   1  -8   9      328.22      310.43      6.50 o 
   2  -8   9        4.69        5.12      2.74 o 
   3  -8   9        0.30        2.41      2.85 o 
   4  -8   9       45.27       54.17      3.95 o 
   5  -8   9      192.43      205.63      6.71 o 
   6  -8   9       43.29       44.46      5.71 o 
   7  -8   9       88.08       84.11      7.28 o 
   8  -8   9       18.62       27.27      9.68 o 
   9  -8   9       14.03       16.58     10.40 o 
  -9  -7   9      132.38      139.74     17.19 o 
  -8  -7   9      157.65      178.94     15.88 o 
  -7  -7   9       27.93       10.54      9.43 o 
  -6  -7   9        2.51       -2.56      4.40 o 
  -5  -7   9        6.89        6.59      4.81 o 
  -4  -7   9      957.70      921.30     18.48 o 
  -3  -7   9       23.72       17.61      3.44 o 
  -2  -7   9       98.55       91.15      3.69 o 
  -1  -7   9      305.71      228.21      5.63 o 
   0  -7   9        5.71       -0.62      1.55 o 
   1  -7   9      104.43      104.69      3.65 o 
   2  -7   9      105.46      101.02      3.66 o 
   3  -7   9      104.29       98.46      4.40 o 
   4  -7   9      138.98      141.64      4.80 o 
   5  -7   9        0.71       -0.81      3.37 o 
   6  -7   9        8.75        8.84      4.67 o 
   7  -7   9       42.63       38.50      6.16 o 
   8  -7   9       19.74       19.86      6.65 o 
   9  -7   9        3.37        4.04     14.08 o 
  -9  -6   9      145.04      136.78     17.16 o 
  -8  -6   9      155.28      144.22     15.76 o 
  -7  -6   9       58.29       62.55     11.28 o 
  -6  -6   9        3.33        0.97      4.79 o 
  -5  -6   9      817.91      749.69     17.82 o 
  -4  -6   9      401.57      414.77     10.12 o 
  -3  -6   9       12.87       15.53      2.75 o 
  -2  -6   9        6.99       10.96      2.16 o 
  -1  -6   9        0.01       -2.57      1.29 o 
   0  -6   9      441.57      403.98      6.39 o 
   1  -6   9      222.72      260.15      5.02 o 
   2  -6   9      134.63      123.20      3.56 o 
   3  -6   9      150.23      127.72      5.01 o 
   4  -6   9        7.23        8.75      3.42 o 
   5  -6   9      195.18      191.48      6.14 o 
   6  -6   9      227.38      223.07      8.77 o 
   7  -6   9      200.23      214.36      9.20 o 
   8  -6   9        7.61       -5.14      5.95 o 
   9  -6   9       41.28       55.84     11.29 o 
  -9  -5   9       19.13       31.68     12.69 o 
  -8  -5   9      112.37       99.93     14.16 o 
  -7  -5   9        1.01       -1.75      5.82 o 
  -6  -5   9       36.44       42.93      5.68 o 
  -5  -5   9      445.60      383.08     10.02 o 
  -4  -5   9       30.29       34.44      5.03 o 
  -3  -5   9      132.40      151.55      5.39 o 
  -2  -5   9       14.29       24.86      2.35 o 
  -1  -5   9      602.59      704.51     16.00 o 
   0  -5   9      185.44      218.81      4.68 o 
   1  -5   9      282.92      334.25      5.93 o 
   2  -5   9        9.34        5.19      1.66 o 
   3  -5   9       70.76       64.83      3.59 o 
   4  -5   9      261.86      290.51      5.83 o 
   5  -5   9      126.18      127.00      4.87 o 
   6  -5   9        6.52        5.61      4.38 o 
   7  -5   9        0.51        1.23      4.92 o 
   8  -5   9        0.00      -11.93      5.96 o 
   9  -5   9        9.88        7.29      9.68 o 
  -9  -4   9        2.81        6.52     11.28 o 
  -8  -4   9       24.63       20.65     24.71 o 
  -7  -4   9      141.30      118.67      7.94 o 
  -6  -4   9        7.58        0.81      5.06 o 
  -5  -4   9       60.14       62.83      7.53 o 
  -4  -4   9      146.04      130.12      6.57 o 
  -3  -4   9       70.15       73.58      3.83 o 
  -2  -4   9        1.68        4.66      2.40 o 
  -1  -4   9      150.93      220.29      5.34 o 
   0  -4   9        3.54        6.70      1.67 o 
   1  -4   9     2620.31     2809.20     31.16 o 
   2  -4   9        2.02        1.50      2.24 o 
   3  -4   9       19.65       22.68      2.43 o 
   4  -4   9       35.68       40.16      2.83 o 
   5  -4   9        5.57        3.73      2.86 o 
   6  -4   9        0.23        0.32      4.24 o 
   7  -4   9      136.36      155.46      8.35 o 
   8  -4   9      168.22      127.56      9.72 o 
   9  -4   9       52.05       41.06     10.95 o 
 -10  -3   9        5.86        8.42     22.86 o 
  -9  -3   9       24.84       23.01     11.74 o 
  -8  -3   9        0.58      -12.81      8.31 o 
  -7  -3   9        5.41        1.09      5.23 o 
  -6  -3   9       20.89       19.57      6.60 o 
  -5  -3   9      154.13      132.45      7.64 o 
  -4  -3   9      136.06      135.80      5.11 o 
  -3  -3   9       43.26       60.40      3.76 o 
  -2  -3   9      214.20      261.98      8.23 o 
  -1  -3   9       76.74       69.62      2.71 o 
   0  -3   9     3286.81     3917.90     49.60 o 
   1  -3   9     2052.03     2173.32     29.96 o 
   2  -3   9        9.26       12.03      1.97 o 
   3  -3   9       68.77       71.83      3.25 o 
   4  -3   9        4.18        2.61      2.08 o 
   5  -3   9       37.14       38.71      5.07 o 
   6  -3   9        1.78       -0.79      4.10 o 
   7  -3   9        5.61        3.15      5.21 o 
   8  -3   9        5.81      -13.65      6.83 o 
   9  -3   9       25.39       27.45     10.68 o 
 -10  -2   9       17.41       30.52     12.48 o 
  -9  -2   9        2.26       -6.54      9.83 o 
  -8  -2   9       11.62        6.97      9.64 o 
  -7  -2   9       29.50       18.47     13.86 o 
  -6  -2   9      167.30      161.82     13.33 o 
  -5  -2   9       10.47        3.67      5.31 o 
  -4  -2   9        5.91        6.77      2.52 o 
  -3  -2   9        2.19        3.10      2.87 o 
  -2  -2   9       21.37       25.64      3.54 o 
  -1  -2   9      606.22      814.73     14.32 o 
   0  -2   9     2706.32     3594.36     42.57 o 
   1  -2   9       91.86      110.50      3.19 o 
   2  -2   9       57.52       60.35      2.63 o 
   3  -2   9      238.73      239.19      4.98 o 
   4  -2   9       35.56       29.96      3.04 o 
   5  -2   9       47.65       44.40      3.93 o 
   6  -2   9       33.61       24.02      4.84 o 
   7  -2   9       32.87       33.78      5.91 o 
   8  -2   9      250.59      218.76     11.49 o 
   9  -2   9       22.88       19.89     10.39 o 
 -10  -1   9       34.32       56.26     24.88 o 
  -9  -1   9        1.85       -1.17     10.18 o 
  -8  -1   9      251.96      194.54     25.13 o 
  -7  -1   9        9.14       -0.25      7.02 o 
  -6  -1   9      913.96      824.49     25.36 o 
  -5  -1   9      477.04      476.78     12.44 o 
  -4  -1   9       11.56        2.02      4.29 o 
  -3  -1   9        3.43        2.62      3.08 o 
  -2  -1   9        0.83       -0.33      3.58 o 
  -1  -1   9      431.93      463.40      9.26 o 
   0  -1   9      156.90      154.05      3.30 o 
   1  -1   9      160.25      177.51      4.69 o 
   2  -1   9      145.30      126.07      4.42 o 
   3  -1   9       58.67       68.39      3.62 o 
   4  -1   9       16.50       10.77      2.80 o 
   5  -1   9        0.00       -5.71      2.85 o 
   6  -1   9        7.57        4.87      4.28 o 
   7  -1   9      169.90      157.86     11.57 o 
   8  -1   9        2.56       -1.84      6.97 o 
   9  -1   9        1.94       10.41     10.35 o 
 -10   0   9        0.57       18.75     10.20 o 
  -9   0   9       13.30       17.33     11.07 o 
  -8   0   9      256.57      232.03     14.99 o 
  -7   0   9      304.51      283.33     10.22 o 
  -6   0   9      664.41      577.15     19.95 o 
  -5   0   9     1266.84     1166.01     23.41 o 
  -4   0   9        1.70       -3.23      4.01 o 
  -3   0   9       46.58       49.40      4.73 o 
  -2   0   9        1.13        7.06      2.61 o 
  -1   0   9      789.74      896.89     15.72 o 
   0   0   9     1536.43     1534.58     20.53 o 
   1   0   9       14.44       31.24      2.68 o 
   2   0   9      721.28      694.84     11.91 o 
   3   0   9      208.71      199.72      5.64 o 
   4   0   9       60.95       82.08      5.16 o 
   5   0   9       93.27       75.23      4.57 o 
   6   0   9       18.32       25.04      6.02 o 
   7   0   9      105.39       95.09     11.24 o 
   8   0   9       63.45       69.07      7.86 o 
   9   0   9      396.20      446.61     19.02 o 
 -10   1   9       14.10       28.76      8.98 o 
  -9   1   9       12.61       18.13      8.04 o 
  -8   1   9       19.75       20.56      8.93 o 
  -7   1   9     1792.11     1654.72     33.95 o 
  -6   1   9        4.20      -10.13      9.95 o 
  -5   1   9     3050.40     2619.42     46.32 o 
  -4   1   9       83.72       85.42      3.79 o 
  -3   1   9      896.59      961.09     18.56 o 
  -2   1   9        0.48       -1.84      2.05 o 
  -1   1   9      102.43      140.66      3.24 o 
   0   1   9      232.89      240.42      5.29 o 
   1   1   9       34.45       43.03      2.92 o 
   2   1   9       50.62       49.93      2.84 o 
   3   1   9       45.24       37.76      4.33 o 
   4   1   9      105.42      113.35      5.70 o 
   5   1   9      284.70      285.43      7.27 o 
   6   1   9        1.56       12.81      4.77 o 
   7   1   9     1062.43     1115.90     45.35 o 
   8   1   9        0.65       14.22      6.25 o 
   9   1   9       58.14       61.08     12.11 o 
 -10   2   9       53.43       71.04     15.51 o 
  -9   2   9       28.06       26.61     11.07 o 
  -8   2   9      130.07      129.93     12.58 o 
  -7   2   9     4451.34     3914.46     57.38 o 
  -6   2   9      154.68      139.65      7.48 o 
  -5   2   9       78.65       74.09      6.10 o 
  -4   2   9     1195.09     1118.65     17.45 o 
  -3   2   9      207.73      243.43      7.69 o 
  -2   2   9       91.23       71.42      3.94 o 
  -1   2   9       11.71        9.45      1.73 o 
   0   2   9        0.75        0.72      1.81 o 
   1   2   9       98.43      100.64      3.82 o 
   2   2   9      325.67      372.63      6.75 o 
   3   2   9       57.13       54.44      5.10 o 
   4   2   9      173.91      179.54      7.62 o 
   5   2   9      180.26      177.95      7.51 o 
   6   2   9       40.15       51.95      5.44 o 
   7   2   9      142.11      145.42      8.12 o 
   8   2   9       55.60       65.39      7.76 o 
   9   2   9        3.49       10.81     12.14 o 
  -9   3   9      274.39      246.74     22.55 o 
  -8   3   9       64.07       75.71     11.40 o 
  -7   3   9      481.69      358.05     26.27 o 
  -6   3   9       49.93       50.34      8.18 o 
  -5   3   9      760.66      777.02     16.26 o 
  -4   3   9       60.92       55.82      5.80 o 
  -3   3   9      148.01      148.37      4.53 o 
  -2   3   9       11.29        9.95      2.08 o 
  -1   3   9       86.85       83.88      5.63 o 
   0   3   9      177.45      191.05      3.70 o 
   1   3   9       16.55       14.75      2.62 o 
   2   3   9       71.42       70.62      3.74 o 
   3   3   9       42.97       51.93      4.92 o 
   4   3   9      367.17      344.88     11.20 o 
   5   3   9       16.84       14.57      5.23 o 
   6   3   9       18.54       13.67      4.58 o 
   7   3   9      166.69      172.03      8.55 o 
   8   3   9       19.36        9.69     11.98 o 
   9   3   9        0.29       15.32     10.91 o 
  -9   4   9       34.03       24.60     11.03 o 
  -8   4   9      165.32      160.63     12.41 o 
  -7   4   9      927.71      873.51     19.44 o 
  -6   4   9      186.96      165.73      7.04 o 
  -5   4   9      956.30      936.94     20.89 o 
  -4   4   9       85.98       82.18      6.53 o 
  -3   4   9       19.63       13.93      3.87 o 
  -2   4   9      106.13      124.22      5.23 o 
  -1   4   9       23.00       20.53      3.26 o 
   0   4   9       20.25       16.04      2.60 o 
   1   4   9        1.03       -0.08      2.81 o 
   2   4   9      829.26      834.56     13.88 o 
   3   4   9      329.43      395.17     12.20 o 
   4   4   9       57.18       58.21      5.99 o 
   5   4   9        1.50       -7.41      4.62 o 
   6   4   9       24.65       13.63      7.54 o 
   7   4   9       10.75       15.02      8.82 o 
   8   4   9       32.22       33.85     10.61 o 
  -9   5   9        8.50        8.66     11.31 o 
  -8   5   9       27.02       28.39     10.87 o 
  -7   5   9        0.50       -1.01      8.74 o 
  -6   5   9       43.73       34.38      5.31 o 
  -5   5   9      812.98      744.84     17.05 o 
  -4   5   9        2.93        0.67      8.11 o 
  -3   5   9      214.63      154.57      7.57 o 
  -2   5   9        6.33        0.19      2.20 o 
  -1   5   9      107.03      115.62      5.09 o 
   0   5   9        8.57        5.42      2.26 o 
   1   5   9       25.15       21.12      3.17 o 
   2   5   9        7.61       12.01      3.12 o 
   3   5   9       28.14       26.27      4.87 o 
   4   5   9        1.45       -2.29      5.03 o 
   5   5   9        6.55       -1.45      5.19 o 
   6   5   9       64.95       83.32     13.49 o 
   7   5   9        8.28       -0.13      8.58 o 
   8   5   9        3.93        3.32     13.33 o 
  -9   6   9        7.46       22.91     19.31 o 
  -8   6   9        9.21       12.26     10.65 o 
  -7   6   9        8.06        3.57     12.90 o 
  -6   6   9      133.62      109.94      7.47 o 
  -5   6   9       43.39       51.51      5.42 o 
  -4   6   9      580.50      513.30     11.85 o 
  -3   6   9      264.02      216.64      7.65 o 
  -2   6   9        0.60        8.69      4.41 o 
  -1   6   9        1.82        5.18      2.33 o 
   0   6   9        0.00       -2.86      2.89 o 
   1   6   9        0.51        0.87      2.79 o 
   2   6   9        3.29       -4.59      2.99 o 
   3   6   9      141.80      123.32      6.94 o 
   4   6   9       82.80       89.79      6.96 o 
   5   6   9      100.68       91.59     13.33 o 
   6   6   9      114.75      106.60     15.18 o 
   7   6   9        2.56      -11.28      8.41 o 
   8   6   9        7.44       -6.59     10.05 o 
  -9   7   9       50.98       84.67     25.72 o 
  -8   7   9        2.92       12.99     15.43 o 
  -7   7   9        9.54       18.64      9.65 o 
  -6   7   9      155.24      144.54     11.72 o 
  -5   7   9       59.15       50.37      5.81 o 
  -4   7   9     1071.11      971.81     19.35 o 
  -3   7   9      210.39      175.48      7.97 o 
  -2   7   9      208.11      134.53      5.49 o 
  -1   7   9      280.02      281.55      7.52 o 
   0   7   9       31.11       27.22      4.36 o 
   1   7   9       79.71       81.24      6.18 o 
   2   7   9        2.30       -1.21      3.29 o 
   3   7   9        0.42       -7.98      4.01 o 
   4   7   9       25.17       14.14      5.41 o 
   5   7   9       27.40        5.73     10.96 o 
   6   7   9       32.19       14.34     12.31 o 
   7   7   9        0.07       -7.84      8.95 o 
  -8   8   9       12.86       26.26     11.44 o 
  -7   8   9        0.23        0.87      8.78 o 
  -6   8   9       17.58        2.32     12.06 o 
  -5   8   9       58.78       45.56      6.32 o 
  -4   8   9      722.19      591.56     14.02 o 
  -3   8   9       23.61       23.77      5.62 o 
  -2   8   9        8.96        4.13      3.24 o 
  -1   8   9      327.07      272.59      9.98 o 
   0   8   9       13.69       13.98      4.12 o 
   1   8   9       37.37       40.70      4.21 o 
   2   8   9       44.41       47.95      4.70 o 
   3   8   9       14.84       13.81      5.18 o 
   4   8   9       19.50       16.55      5.93 o 
   5   8   9       93.67       90.41     14.34 o 
   6   8   9        0.03       -7.42     11.98 o 
   7   8   9       51.62       45.71     15.52 o 
  -8   9   9       39.80       70.81     16.53 o 
  -7   9   9        4.49        7.97     10.47 o 
  -6   9   9       40.21       31.68     10.47 o 
  -5   9   9      268.29      249.46     14.95 o 
  -4   9   9      480.83      384.95     11.48 o 
  -3   9   9        8.74        2.66      4.03 o 
  -2   9   9      244.42      193.67      7.82 o 
  -1   9   9       17.50       10.00      4.38 o 
   0   9   9      180.30      179.11      7.69 o 
   1   9   9       46.03       39.41      4.73 o 
   2   9   9        2.36       -1.66      3.89 o 
   3   9   9        3.49       -9.58      4.79 o 
   4   9   9        0.11      -19.23      9.61 o 
   5   9   9       15.40       13.49     12.14 o 
   6   9   9      191.91      209.32     19.06 o 
   7   9   9      127.06      166.65     19.06 o 
  -7  10   9        5.11        9.47     10.61 o 
  -6  10   9       39.94       24.92     19.65 o 
  -5  10   9       27.15       36.01      8.77 o 
  -4  10   9      276.26      233.91     12.18 o 
  -3  10   9       86.36       80.66      8.79 o 
  -2  10   9      284.85      284.84     14.61 o 
  -1  10   9       34.85       27.83      5.60 o 
   0  10   9      121.94      108.45      5.64 o 
   1  10   9        0.09       -1.24      4.04 o 
   2  10   9       43.28       35.85      7.60 o 
   3  10   9       12.09       -0.71      5.89 o 
   4  10   9       64.67       80.29     14.00 o 
   5  10   9      207.94      251.16     19.40 o 
   6  10   9       58.85       78.94     16.53 o 
  -7  11   9       51.07       67.54     13.57 o 
  -6  11   9       46.17       47.91     12.81 o 
  -5  11   9        2.64        2.91      7.35 o 
  -4  11   9      153.17      160.14     11.22 o 
  -3  11   9       12.04       -5.05      9.18 o 
  -2  11   9      487.61      458.43     16.65 o 
  -1  11   9       11.73        5.13      5.10 o 
   0  11   9       40.17       26.05      4.68 o 
   1  11   9      115.86      135.05      7.33 o 
   2  11   9       24.84       27.98      5.34 o 
   3  11   9       94.64      110.09     11.39 o 
   4  11   9       41.89       55.49     13.33 o 
   5  11   9       15.65       27.66     14.00 o 
  -6  12   9        8.50       11.87      8.60 o 
  -5  12   9       58.07       62.28     10.48 o 
  -4  12   9       32.24       64.39     10.19 o 
  -3  12   9        0.33        0.88      7.50 o 
  -2  12   9      301.10      343.59     15.11 o 
  -1  12   9      116.88      145.06     10.78 o 
   0  12   9        0.06      -12.73     10.24 o 
   1  12   9       52.47       45.03      6.68 o 
   2  12   9        1.07       -0.34      7.77 o 
   3  12   9       12.00        5.23     10.96 o 
   4  12   9       42.64       50.26     14.00 o 
   5  12   9        0.42       -6.92     13.66 o 
  -5  13   9        3.64        7.62      8.59 o 
  -4  13   9       45.63       61.16     10.69 o 
  -3  13   9       94.41      115.90     12.05 o 
  -2  13   9      107.28      112.95     11.83 o 
  -1  13   9      268.67      299.72     14.39 o 
   0  13   9      209.11      208.44     12.68 o 
   1  13   9        1.20      -13.74      7.04 o 
   2  13   9       46.65       38.97      8.42 o 
   3  13   9       52.17       53.98     13.33 o 
   4  13   9       11.96       11.30     12.99 o 
  -4  14   9        1.75        3.57      9.38 o 
  -3  14   9      402.00      495.81     19.53 o 
  -2  14   9       79.88      102.80     17.00 o 
  -1  14   9      163.18      200.16     13.02 o 
   0  14   9       36.13       30.22      9.41 o 
   1  14   9        0.79        0.40      7.82 o 
   2  14   9       49.15       68.87      9.71 o 
   3  14   9       69.17       59.88     13.49 o 
  -3  15   9       84.02      107.97     13.26 o 
  -2  15   9        1.19       -9.34     14.33 o 
  -1  15   9        0.32       -0.22      8.63 o 
   0  15   9        1.60        0.20     10.96 o 
   1  15   9       95.59      111.09     12.27 o 
   0 -19  10      120.74      143.71     30.36 o 
   1 -19  10      228.06      245.69     39.05 o 
  -3 -18  10       71.40       81.30     26.99 o 
  -2 -18  10      709.87      739.13     51.11 o 
  -1 -18  10       49.72       47.73     23.78 o 
   0 -18  10       51.70       36.43     21.42 o 
   1 -18  10      255.44      273.94     26.73 o 
   2 -18  10       60.75      109.26     28.08 o 
   3 -18  10      291.69      317.78     52.20 o 
  -4 -17  10       50.91       76.41     26.31 o 
  -3 -17  10       76.42       96.48     28.00 o 
  -2 -17  10       16.62       27.49     20.07 o 
  -1 -17  10        0.98      -11.98     17.54 o 
   0 -17  10       29.72       26.82     19.40 o 
   1 -17  10       64.25       42.25     11.00 o 
   2 -17  10       11.82       -1.59     13.16 o 
   3 -17  10       12.12        5.69     11.11 o 
   4 -17  10        0.25       -2.88      9.01 o 
   5 -17  10        0.10       -0.31     10.05 o 
  -5 -16  10      117.85      160.66     18.06 o 
  -4 -16  10        1.56       -2.45     11.29 o 
  -3 -16  10        4.88        8.30     10.29 o 
  -2 -16  10        1.69       -5.26      6.59 o 
  -1 -16  10        7.97       10.96      7.01 o 
   0 -16  10       28.31        5.23     16.87 o 
   1 -16  10        0.06       -5.68      8.30 o 
   2 -16  10        2.14       -8.20     17.63 o 
   3 -16  10       72.33       78.93     23.95 o 
   4 -16  10        3.03       -7.42     13.66 o 
   5 -16  10        0.03       -7.31      9.29 o 
  -6 -15  10       14.62       -0.93     11.46 o 
  -5 -15  10      142.36      186.14     16.38 o 
  -4 -15  10        5.06        4.91      9.85 o 
  -3 -15  10        2.55       -3.15      6.17 o 
  -2 -15  10       23.99       19.87      6.04 o 
  -1 -15  10       11.88       11.06      6.71 o 
   0 -15  10      227.51      242.83      9.32 o 
   1 -15  10       33.15       12.58      6.41 o 
   2 -15  10        6.49        3.33     13.41 o 
   3 -15  10        7.63        3.80     19.14 o 
   4 -15  10       29.44       19.23     12.99 o 
   5 -15  10      187.28      208.86     13.49 o 
   6 -15  10        9.82        3.27     11.22 o 
  -6 -14  10       28.58       20.39     11.93 o 
  -5 -14  10       83.81       97.24     26.40 o 
  -4 -14  10       82.01      113.71      9.75 o 
  -3 -14  10        0.91       -1.79      5.53 o 
  -2 -14  10        4.40        4.17      5.03 o 
  -1 -14  10        0.01        0.58      4.81 o 
   0 -14  10       19.25       16.59      5.00 o 
   1 -14  10        8.56        5.66      5.19 o 
   2 -14  10      387.93      382.69     17.30 o 
   3 -14  10       21.75       -1.29     22.26 o 
   4 -14  10       20.90       28.84     12.82 o 
   5 -14  10        4.00       -0.62      8.21 o 
   6 -14  10       11.75        6.98      9.73 o 
   7 -14  10        0.55        6.50     10.01 o 
  -7 -13  10       26.02       19.23     14.67 o 
  -6 -13  10       13.36        9.68     10.92 o 
  -5 -13  10       13.59       14.23     11.55 o 
  -4 -13  10        2.99       -1.85     13.66 o 
  -3 -13  10       29.48       33.51      5.58 o 
  -2 -13  10        0.68        3.50      6.50 o 
  -1 -13  10        0.02       -4.99      4.50 o 
   0 -13  10        6.19        3.78      4.44 o 
   1 -13  10       27.07       33.13      5.77 o 
   2 -13  10      285.77      234.61      9.17 o 
   3 -13  10        3.48       -0.67      9.45 o 
   4 -13  10      294.42      340.21     20.41 o 
   5 -13  10       30.57       12.88      8.07 o 
   6 -13  10      280.03      266.47     18.64 o 
   7 -13  10        1.80       -2.50      9.40 o 
  -7 -12  10        1.01        5.80     10.57 o 
  -6 -12  10       39.39       53.38     12.39 o 
  -5 -12  10        5.67        1.74      8.26 o 
  -4 -12  10       23.11       27.84      6.90 o 
  -3 -12  10       32.16       32.95      5.14 o 
  -2 -12  10       18.15       16.22      4.94 o 
  -1 -12  10        0.08       -7.61      3.95 o 
   0 -12  10      110.57      106.38      6.32 o 
   1 -12  10      254.51      226.50      8.55 o 
   2 -12  10        5.80       -4.53      6.59 o 
   3 -12  10       39.76       39.01      6.06 o 
   4 -12  10      284.63      260.94     17.71 o 
   5 -12  10      100.32      121.19      7.32 o 
   6 -12  10       82.12       81.68      7.15 o 
   7 -12  10        2.74        2.18      9.31 o 
   8 -12  10        0.80      -10.83      9.87 o 
  -8 -11  10       84.30      106.99     16.37 o 
  -7 -11  10       57.81       49.47     12.43 o 
  -6 -11  10        6.73        5.25      9.53 o 
  -5 -11  10       95.08      103.57     12.44 o 
  -4 -11  10        0.75       -2.34      5.27 o 
  -3 -11  10       71.84       85.04      7.10 o 
  -2 -11  10       13.60        2.41      4.47 o 
  -1 -11  10       21.88       10.54      4.76 o 
   0 -11  10       22.49       15.35      3.81 o 
   1 -11  10        1.51       -4.53      3.89 o 
   2 -11  10       28.24       20.68      4.90 o 
   3 -11  10       96.02      105.20     11.73 o 
   4 -11  10       19.34       19.16      4.68 o 
   5 -11  10      140.34      148.05      7.61 o 
   6 -11  10       30.58       27.99      5.69 o 
   7 -11  10       11.82       18.14      6.40 o 
   8 -11  10        3.01        2.75      9.92 o 
  -8 -10  10        0.59      -19.16     10.34 o 
  -7 -10  10       97.78       76.69     13.26 o 
  -6 -10  10        6.58        9.41      8.94 o 
  -5 -10  10       26.57       31.11      9.28 o 
  -4 -10  10       22.30       28.08      5.75 o 
  -3 -10  10      306.58      305.03     10.64 o 
  -2 -10  10      523.44      526.87     11.94 o 
  -1 -10  10      428.08      347.89     16.40 o 
   0 -10  10       16.25       14.74      4.68 o 
   1 -10  10       96.47       78.40      6.56 o 
   2 -10  10      172.13      163.66      6.54 o 
   3 -10  10        6.32        5.53      6.56 o 
   4 -10  10        7.26        5.00      4.18 o 
   5 -10  10       38.34       39.41      5.15 o 
   6 -10  10        4.07        3.66      4.90 o 
   7 -10  10       47.49       56.96      7.29 o 
   8 -10  10        1.57       -2.85      9.48 o 
  -8  -9  10       13.07      -12.75     10.16 o 
  -7  -9  10      394.56      377.65     19.18 o 
  -6  -9  10        1.50       -4.12     10.71 o 
  -5  -9  10      600.35      599.83     16.41 o 
  -4  -9  10      305.32      307.33     10.72 o 
  -3  -9  10       72.73       85.20      9.54 o 
  -2  -9  10     1986.26     2119.31     36.34 o 
  -1  -9  10      975.00      952.16     16.16 o 
   0  -9  10       87.89       98.41      4.50 o 
   1  -9  10        7.49        2.76      3.31 o 
   2  -9  10        2.46       -4.17      3.38 o 
   3  -9  10      178.44      193.41      7.31 o 
   4  -9  10       42.63       58.16      8.02 o 
   5  -9  10      137.91      141.59      7.20 o 
   6  -9  10        0.86       -0.19      5.48 o 
   7  -9  10       79.36       85.91      7.52 o 
   8  -9  10        1.33       -4.05      8.95 o 
  -9  -8  10       19.75       17.93     13.17 o 
  -8  -8  10        3.01        8.89     11.04 o 
  -7  -8  10        0.01       -4.71      8.59 o 
  -6  -8  10        1.42        8.07      5.49 o 
  -5  -8  10     2888.21     2708.05     54.67 o 
  -4  -8  10      555.86      577.90     14.89 o 
  -3  -8  10     4584.01     4345.91     69.51 o 
  -2  -8  10     1376.47     1395.81     24.99 o 
  -1  -8  10       52.51       59.73      3.83 o 
   0  -8  10       24.34       22.20      2.72 o 
   1  -8  10       11.65       12.91      3.15 o 
   2  -8  10        1.26       -4.08      2.97 o 
   3  -8  10       26.38       24.89      4.46 o 
   4  -8  10      161.02      170.82      6.43 o 
   5  -8  10       76.00       84.62      5.02 o 
   6  -8  10        8.25       13.35      6.41 o 
   7  -8  10        0.99       -1.85      4.91 o 
   8  -8  10       49.50       69.92     14.76 o 
   9  -8  10       55.47       63.85     11.98 o 
  -9  -7  10       12.84       11.16     12.03 o 
  -8  -7  10      136.71      129.87     15.45 o 
  -7  -7  10      497.73      447.99     20.01 o 
  -6  -7  10       89.38       80.09      7.55 o 
  -5  -7  10        4.76        3.73      6.68 o 
  -4  -7  10      122.88      113.30      5.82 o 
  -3  -7  10      368.07      349.78      9.16 o 
  -2  -7  10      198.76      189.56      6.19 o 
  -1  -7  10       87.75       88.67      3.96 o 
   0  -7  10      160.99      139.98      4.14 o 
   1  -7  10       32.84       37.35      2.87 o 
   2  -7  10       21.40       19.54      3.04 o 
   3  -7  10       56.52       63.64      4.85 o 
   4  -7  10       68.11       87.78      5.08 o 
   5  -7  10       74.92       76.26      6.70 o 
   6  -7  10       22.63       29.11      5.14 o 
   7  -7  10      160.77      143.18      8.19 o 
   8  -7  10       45.16       34.33     11.07 o 
   9  -7  10      152.57      138.29     24.63 o 
  -9  -6  10        3.13       -3.98     21.00 o 
  -8  -6  10        6.04        1.21     10.05 o 
  -7  -6  10      262.65      236.81     14.56 o 
  -6  -6  10      207.52      203.00      8.94 o 
  -5  -6  10      234.39      219.10      8.51 o 
  -4  -6  10      108.68      101.99      6.89 o 
  -3  -6  10     2228.05     2465.46     52.11 o 
  -2  -6  10      208.89      202.38      7.82 o 
  -1  -6  10       21.25       28.27      2.44 o 
   0  -6  10       74.99       83.32      3.36 o 
   1  -6  10       40.12       41.05      2.76 o 
   2  -6  10        5.58       -0.87      2.11 o 
   3  -6  10       89.63       88.39      4.71 o 
   4  -6  10       95.08      100.69      5.02 o 
   5  -6  10       19.17       18.12      3.58 o 
   6  -6  10       13.90       16.47      4.92 o 
   7  -6  10      395.24      388.15     12.12 o 
   8  -6  10        2.27       -0.68      6.48 o 
   9  -6  10      167.83      182.17     14.35 o 
  -9  -5  10        4.09       -1.43     11.15 o 
  -8  -5  10       11.21       17.35     10.35 o 
  -7  -5  10      207.95      164.03      9.08 o 
  -6  -5  10        2.66        3.60      4.42 o 
  -5  -5  10      226.37      245.81     12.02 o 
  -4  -5  10       87.62       89.26      6.21 o 
  -3  -5  10      655.88      682.43     16.16 o 
  -2  -5  10      419.24      465.32     11.78 o 
  -1  -5  10       33.54       43.70      2.59 o 
   0  -5  10      258.73      335.18      5.99 o 
   1  -5  10      112.85      111.78      3.24 o 
   2  -5  10       17.94       19.17      2.51 o 
   3  -5  10       36.99       29.32      3.65 o 
   4  -5  10       63.23       66.34      4.64 o 
   5  -5  10       16.74       12.39      3.40 o 
   6  -5  10       30.69       25.90      4.83 o 
   7  -5  10      526.08      557.93     27.82 o 
   8  -5  10        5.49       -2.21      6.91 o 
   9  -5  10        1.50        5.12     10.30 o 
  -9  -4  10       13.45       19.02     11.76 o 
  -8  -4  10      180.46      150.42     13.19 o 
  -7  -4  10        2.76       -4.14      5.26 o 
  -6  -4  10      154.80      138.95      7.27 o 
  -5  -4  10        6.45        0.10      5.42 o 
  -4  -4  10       94.38       71.71      5.57 o 
  -3  -4  10       97.35       87.41      3.93 o 
  -2  -4  10     1337.19     1520.03     19.57 o 
  -1  -4  10       12.94       30.73      2.28 o 
   0  -4  10      591.43      713.62     10.82 o 
   1  -4  10        1.78       -4.22      2.11 o 
   2  -4  10        0.27       -5.02      3.47 o 
   3  -4  10        7.52       11.73      2.81 o 
   4  -4  10       48.06       44.52      4.38 o 
   5  -4  10       57.42       56.02      4.16 o 
   6  -4  10       35.05       35.62      6.04 o 
   7  -4  10       18.29       16.13      6.22 o 
   8  -4  10       11.95       13.24      7.81 o 
   9  -4  10       17.69       16.59     10.82 o 
  -9  -3  10        3.57       -7.76      9.96 o 
  -8  -3  10        4.14       -4.44      9.09 o 
  -7  -3  10       65.48       61.09      6.66 o 
  -6  -3  10       30.02       20.82      7.59 o 
  -5  -3  10        2.40       -6.49      6.58 o 
  -4  -3  10        4.68       -1.52      3.55 o 
  -3  -3  10        3.37       -1.41      4.94 o 
  -2  -3  10       38.99       44.48      3.51 o 
  -1  -3  10     1171.99     1382.04     18.92 o 
   0  -3  10       12.19       10.87      1.93 o 
   1  -3  10     3119.50     3647.05     49.16 o 
   2  -3  10     1053.64     1016.42     13.78 o 
   3  -3  10        0.49       -1.05      2.30 o 
   4  -3  10       17.34       18.21      3.56 o 
   5  -3  10        0.14       -4.99      3.95 o 
   6  -3  10      119.70      119.09      6.79 o 
   7  -3  10       17.73       -6.36      6.89 o 
   8  -3  10       96.67      114.23      8.55 o 
   9  -3  10      104.03      109.82     13.30 o 
 -10  -2  10       41.64       52.44     22.86 o 
  -9  -2  10        6.03       -4.02     10.71 o 
  -8  -2  10       86.31       63.55     11.91 o 
  -7  -2  10        4.57       -3.62      7.69 o 
  -6  -2  10      278.66      245.38     12.34 o 
  -5  -2  10       18.05       10.09     11.44 o 
  -4  -2  10       55.95       63.23      9.08 o 
  -3  -2  10        1.18       -2.10      5.57 o 
  -2  -2  10     1517.16     1778.38     31.27 o 
  -1  -2  10      419.48      499.32      9.97 o 
   0  -2  10     2467.48     2687.74     29.94 o 
   1  -2  10      831.98     1040.61     14.08 o 
   2  -2  10       94.77      101.65      4.34 o 
   3  -2  10       23.09       22.71      3.04 o 
   4  -2  10       33.23       36.30      5.03 o 
   5  -2  10        2.03       -1.13      4.98 o 
   6  -2  10       33.25       38.41      5.19 o 
   7  -2  10      220.93      174.62      8.72 o 
   8  -2  10        1.87        3.10      6.94 o 
   9  -2  10        2.19       -9.68     15.26 o 
 -10  -1  10       72.64       72.14     15.86 o 
  -9  -1  10        3.61       -3.29      9.91 o 
  -8  -1  10       37.68       36.94     10.38 o 
  -7  -1  10       28.26       28.24      5.37 o 
  -6  -1  10       86.83       83.05      9.38 o 
  -5  -1  10      853.56      786.39     17.46 o 
  -4  -1  10      337.52      323.00     12.81 o 
  -3  -1  10       49.89       63.46      5.29 o 
  -2  -1  10      295.81      308.17      9.67 o 
  -1  -1  10      453.74      674.72     13.89 o 
   0  -1  10     1489.64     1622.72     21.12 o 
   1  -1  10       76.08       83.12      3.27 o 
   2  -1  10      898.49      993.23     15.96 o 
   3  -1  10       99.76       91.80      5.10 o 
   4  -1  10       27.83       29.30      4.89 o 
   5  -1  10       67.87       66.64      8.55 o 
   6  -1  10        5.70        4.92      4.09 o 
   7  -1  10       14.35       13.35      5.69 o 
   8  -1  10        5.41        3.86     11.06 o 
   9  -1  10       34.48       10.59     10.68 o 
 -10   0  10        7.30       -0.73      7.84 o 
  -9   0  10       50.70       66.43     17.71 o 
  -8   0  10        0.81       -4.58     10.54 o 
  -7   0  10        0.31       -9.00      6.99 o 
  -6   0  10       30.32       28.56      7.50 o 
  -5   0  10      231.94      196.68      8.10 o 
  -4   0  10     1244.71     1261.55     31.07 o 
  -3   0  10       16.70       14.27      3.85 o 
  -2   0  10      699.71      812.37     16.51 o 
  -1   0  10      346.22      348.85      7.99 o 
   0   0  10     1935.65     2096.43     37.47 o 
   1   0  10       80.23      102.85      3.61 o 
   2   0  10       13.98        6.09      2.55 o 
   3   0  10       25.85       33.74      5.92 o 
   4   0  10       81.42       88.79      6.28 o 
   5   0  10       56.07       55.12      6.33 o 
   6   0  10        0.60        4.81      4.02 o 
   7   0  10       90.18      105.65     11.03 o 
   8   0  10       90.64       82.59     11.62 o 
   9   0  10      104.80      125.96     17.29 o 
  -9   1  10        0.06       -3.30      7.44 o 
  -8   1  10       50.59       65.29      8.33 o 
  -7   1  10       44.88       56.01      5.74 o 
  -6   1  10      156.99      132.45     10.26 o 
  -5   1  10      325.26      303.85      9.78 o 
  -4   1  10     1804.59     1696.47     34.84 o 
  -3   1  10       83.85       95.96      5.43 o 
  -2   1  10     2588.02     2653.32     41.21 o 
  -1   1  10       14.97       21.61      2.16 o 
   0   1  10        0.33       11.48      2.07 o 
   1   1  10      446.36      385.46      8.03 o 
   2   1  10      133.77      144.20      4.15 o 
   3   1  10        1.70       -1.18      3.44 o 
   4   1  10       79.82       63.70      5.84 o 
   5   1  10      161.44      182.18      8.52 o 
   6   1  10        4.35       18.22      9.61 o 
   7   1  10        2.73       10.13      8.22 o 
   8   1  10      104.41      133.91     23.11 o 
   9   1  10       22.55       22.73     11.02 o 
  -9   2  10      105.51      106.76     13.27 o 
  -8   2  10       46.56       42.65     10.32 o 
  -7   2  10        6.19       14.83      5.99 o 
  -6   2  10       22.07       41.73      8.00 o 
  -5   2  10        0.25        1.62      4.32 o 
  -4   2  10       70.13       63.36      6.70 o 
  -3   2  10      465.18      474.62     11.49 o 
  -2   2  10      259.68      328.92      6.85 o 
  -1   2  10     1521.66     1347.07     17.50 o 
   0   2  10      337.35      365.22      7.34 o 
   1   2  10      111.83      113.73      4.24 o 
   2   2  10      256.33      239.87      6.38 o 
   3   2  10        1.91        9.96      3.92 o 
   4   2  10       81.39      100.07      7.90 o 
   5   2  10        1.05        5.83      5.09 o 
   6   2  10        0.01       16.02      9.45 o 
   7   2  10       63.14       73.87     10.26 o 
   8   2  10        4.78       -0.76      9.18 o 
  -9   3  10      120.68      107.89     13.33 o 
  -8   3  10       11.36        1.28      8.52 o 
  -7   3  10      122.64      137.88      7.89 o 
  -6   3  10       90.02       86.76      9.46 o 
  -5   3  10      387.12      326.56      9.97 o 
  -4   3  10       68.59       67.93      5.16 o 
  -3   3  10       83.15       73.42      3.93 o 
  -2   3  10      168.05      169.87      4.37 o 
  -1   3  10       97.67      107.45      3.38 o 
   0   3  10       71.16       69.76      3.04 o 
   1   3  10       37.62       36.89      3.87 o 
   2   3  10       25.71       25.25      3.35 o 
   3   3  10      466.99      476.69     11.80 o 
   4   3  10      543.12      573.98     14.26 o 
   5   3  10        0.80       -5.73      4.73 o 
   6   3  10        0.12        9.61     10.12 o 
   7   3  10       18.48        5.42      8.34 o 
   8   3  10        1.16        4.78      9.36 o 
  -9   4  10        7.77       -9.06     13.78 o 
  -8   4  10        2.62       -5.17      8.55 o 
  -7   4  10      121.38      128.78     11.57 o 
  -6   4  10       52.25       56.02      5.26 o 
  -5   4  10       80.06       73.32      8.32 o 
  -4   4  10       14.24       13.45      4.70 o 
  -3   4  10        0.06       -0.50      4.09 o 
  -2   4  10        0.07       -1.81      2.80 o 
  -1   4  10      469.48      501.43     12.49 o 
   0   4  10       14.44       15.02      2.39 o 
   1   4  10      208.65      204.46      6.86 o 
   2   4  10      392.76      394.06      8.99 o 
   3   4  10      364.69      352.23     10.16 o 
   4   4  10      352.42      368.08     11.17 o 
   5   4  10      276.17      262.88     10.72 o 
   6   4  10       18.61        3.88     10.63 o 
   7   4  10       40.94       50.43     14.17 o 
   8   4  10        3.39        8.26     10.13 o 
  -9   5  10       48.03       54.35     14.59 o 
  -8   5  10        2.61       -2.24      9.35 o 
  -7   5  10       16.35       15.40      9.35 o 
  -6   5  10       53.62       48.52      5.68 o 
  -5   5  10       36.93       20.62      7.54 o 
  -4   5  10        4.06       -0.60      4.79 o 
  -3   5  10        0.61       -3.27      3.39 o 
  -2   5  10      178.42      149.81      6.56 o 
  -1   5  10       59.10       52.07      4.07 o 
   0   5  10      348.99      335.23      8.82 o 
   1   5  10       52.12       54.31      5.92 o 
   2   5  10      293.18      357.45      8.22 o 
   3   5  10      436.92      390.41     11.03 o 
   4   5  10       41.73       45.15      6.06 o 
   5   5  10       64.34       55.94      6.90 o 
   6   5  10       30.82       23.28     12.14 o 
   7   5  10       41.21       45.88     14.51 o 
   8   5  10        0.06       -6.58     14.17 o 
  -9   6  10       70.60       97.71     29.86 o 
  -8   6  10        3.61       -7.93     19.90 o 
  -7   6  10      215.48      180.65     13.32 o 
  -6   6  10        1.32        1.12      6.19 o 
  -5   6  10      141.74      133.55      8.90 o 
  -4   6  10       22.39       13.09      4.15 o 
  -3   6  10        6.27        6.08      3.42 o 
  -2   6  10       11.76        8.49      3.87 o 
  -1   6  10        0.06       -3.32      2.56 o 
   0   6  10       74.49       80.97      5.72 o 
   1   6  10        0.00       -1.13      2.80 o 
   2   6  10       74.10       95.36      6.03 o 
   3   6  10        6.23       -2.05      4.22 o 
   4   6  10        0.01        0.20      4.83 o 
   5   6  10       89.33       98.51     13.33 o 
   6   6  10        0.41       -0.51     11.30 o 
   7   6  10        0.47      -13.66     12.99 o 
  -8   7  10       26.69       75.90     24.29 o 
  -7   7  10       20.68       13.59      9.76 o 
  -6   7  10        7.31       -0.54      8.12 o 
  -5   7  10        7.17        5.27      4.52 o 
  -4   7  10       38.67       35.25      4.81 o 
  -3   7  10        0.36       -6.82      3.41 o 
  -2   7  10        0.19        8.05      5.48 o 
  -1   7  10       11.56        5.35      3.73 o 
   0   7  10        5.12       -1.89      3.65 o 
   1   7  10      188.35      168.09      5.95 o 
   2   7  10        3.33       -2.99      3.43 o 
   3   7  10       40.79       39.58      5.99 o 
   4   7  10       28.38       17.42      5.65 o 
   5   7  10       22.00       11.64     10.96 o 
   6   7  10        6.05        5.40     11.98 o 
   7   7  10       16.99       -3.20     13.49 o 
  -8   8  10       69.64       82.69     34.07 o 
  -7   8  10       46.52       48.82     11.65 o 
  -6   8  10       30.06       14.15     12.99 o 
  -5   8  10        0.01      -14.19      8.01 o 
  -4   8  10       51.47       43.16      5.46 o 
  -3   8  10       27.00       11.61      5.21 o 
  -2   8  10        1.56       -4.90      3.51 o 
  -1   8  10        2.45       -0.86      3.66 o 
   0   8  10      127.01      133.68      7.74 o 
   1   8  10       57.38       45.76      5.71 o 
   2   8  10       12.07        6.32      3.90 o 
   3   8  10       82.95       89.25      9.58 o 
   4   8  10       23.53       12.78      5.96 o 
   5   8  10        2.66       -3.88     10.96 o 
   6   8  10        8.29        4.55     12.99 o 
   7   8  10        0.59       -9.61     13.49 o 
  -8   9  10      200.90      211.09     18.72 o 
  -7   9  10      174.63      207.11     15.10 o 
  -6   9  10        4.83        7.32      9.54 o 
  -5   9  10      104.46       95.99     15.51 o 
  -4   9  10       65.01       72.09     11.99 o 
  -3   9  10       57.78       29.47      8.57 o 
  -2   9  10       44.82       41.11      5.35 o 
  -1   9  10        3.96        1.67      4.31 o 
   0   9  10      230.12      208.11      8.34 o 
   1   9  10       88.86       90.78      5.66 o 
   2   9  10        0.94       -4.00      3.99 o 
   3   9  10        9.56        0.88      5.51 o 
   4   9  10       16.47        3.20     10.80 o 
   5   9  10        3.73      -12.48     11.64 o 
   6   9  10      263.25      253.01     20.07 o 
  -7  10  10       65.53       82.15     29.26 o 
  -6  10  10       15.19       24.36     18.13 o 
  -5  10  10       53.33       51.61     14.11 o 
  -4  10  10       43.54       49.17      8.66 o 
  -3  10  10       66.27       46.01     11.70 o 
  -2  10  10        9.18       11.49      4.88 o 
  -1  10  10       11.18       13.84      5.30 o 
   0  10  10       67.40       60.49      6.55 o 
   1  10  10        1.87       -3.89      4.56 o 
   2  10  10       87.14       85.31      6.65 o 
   3  10  10       11.09       13.20      6.02 o 
   4  10  10      123.14      102.89     14.84 o 
   5  10  10      292.50      266.84     20.07 o 
   6  10  10      335.43      316.94     22.26 o 
  -7  11  10       43.00       37.60     18.55 o 
  -6  11  10        1.81        6.45      7.78 o 
  -5  11  10      134.67      146.05     11.63 o 
  -4  11  10        5.62       13.54      7.82 o 
  -3  11  10       81.15      107.73     11.13 o 
  -2  11  10       17.85        6.78      7.19 o 
  -1  11  10        9.52        5.90      7.31 o 
   0  11  10      187.67      162.55     10.94 o 
   1  11  10        0.02       -8.41      5.62 o 
   2  11  10      150.89      142.61      9.04 o 
   3  11  10       11.59        5.74      8.39 o 
   4  11  10      103.77      123.98     15.69 o 
   5  11  10      942.88      949.30     37.28 o 
  -6  12  10        0.05       14.68      7.94 o 
  -5  12  10        0.19        2.14      8.40 o 
  -4  12  10      106.05      128.80     12.69 o 
  -3  12  10       38.80       62.98     10.08 o 
  -2  12  10        6.02        7.68      7.91 o 
  -1  12  10        0.18       -7.54      6.90 o 
   0  12  10      141.93      144.48     11.54 o 
   1  12  10       43.97       36.73      6.58 o 
   2  12  10        0.40       -6.71      5.89 o 
   3  12  10       20.55        8.43     11.30 o 
   4  12  10       14.17        0.51     12.31 o 
  -5  13  10      347.43      494.60     19.22 o 
  -4  13  10        1.31       -0.56      8.54 o 
  -3  13  10       69.03       68.28     10.95 o 
  -2  13  10        9.66       11.38      8.75 o 
  -1  13  10       18.25        5.97      9.80 o 
   0  13  10       10.10       15.40      8.92 o 
   1  13  10        6.62        3.02     15.19 o 
   2  13  10        0.26       -4.21      7.52 o 
   3  13  10       35.13       37.11     12.99 o 
  -4  14  10       10.19       15.26      7.91 o 
  -3  14  10       16.97       18.29      9.36 o 
  -2  14  10      139.74      189.14     14.42 o 
  -1  14  10       39.69       29.46      9.92 o 
   0  14  10       86.80       81.17     18.18 o 
   1  14  10       12.17        8.12      8.62 o 
   2  14  10        3.57      -13.04     12.99 o 
  -2 -18  11        7.58      -15.35     19.90 o 
  -1 -18  11      661.16      693.42     47.57 o 
   0 -18  11       56.49       34.41     22.94 o 
   1 -18  11       18.66        4.91      9.96 o 
   2 -18  11        1.48        9.11     12.48 o 
  -4 -17  11        2.79       10.52     11.08 o 
  -3 -17  11      498.57      518.69     23.10 o 
  -2 -17  11        0.31       -4.90      9.05 o 
  -1 -17  11      115.16      150.46     28.17 o 
   0 -17  11        2.59      -28.00     16.87 o 
   1 -17  11       18.06       18.20     13.75 o 
   2 -17  11       63.59       52.01     15.26 o 
   3 -17  11        7.47        2.36     13.33 o 
   4 -17  11       24.17       20.07     14.67 o 
  -5 -16  11        7.10       12.63     11.34 o 
  -4 -16  11       20.42        7.84     14.17 o 
  -3 -16  11      891.37      937.42     33.58 o 
  -2 -16  11       66.64       76.10      9.84 o 
  -1 -16  11       46.37       42.65     10.62 o 
   0 -16  11       10.52        8.34      9.61 o 
   1 -16  11       20.00       10.73      8.62 o 
   2 -16  11        9.92       -6.03     12.23 o 
   3 -16  11       19.06       11.98     13.49 o 
   4 -16  11        7.24        2.02     13.33 o 
   5 -16  11       21.97       41.83     15.69 o 
  -5 -15  11      106.80      100.42     23.19 o 
  -4 -15  11       40.17       49.96      8.94 o 
  -3 -15  11      385.22      392.17     15.00 o 
  -2 -15  11       91.07       86.94      9.34 o 
  -1 -15  11      171.90      221.03     11.40 o 
   0 -15  11       28.18       28.23     12.38 o 
   1 -15  11      205.73      175.95      8.69 o 
   2 -15  11      172.09      146.82     23.70 o 
   3 -15  11        2.37       -8.43     10.96 o 
   4 -15  11       13.91       25.13     13.33 o 
   5 -15  11       67.76       70.67     16.53 o 
   6 -15  11       30.14       32.03     10.56 o 
  -6 -14  11      216.41      236.83     17.75 o 
  -5 -14  11      209.00      196.59     15.63 o 
  -4 -14  11        7.98        3.61      8.98 o 
  -3 -14  11       49.26       59.93      7.90 o 
  -2 -14  11        7.84        4.09      5.36 o 
  -1 -14  11        2.43        4.36      6.35 o 
   0 -14  11        0.32       -4.57      5.34 o 
   1 -14  11        0.35       -7.48      4.73 o 
   2 -14  11        8.92        1.96      5.50 o 
   3 -14  11       44.34       46.89     12.31 o 
   4 -14  11        5.42       10.80     12.14 o 
   5 -14  11        6.43      -13.49     12.82 o 
   6 -14  11        1.15      -11.73      9.07 o 
  -7 -13  11        9.50       11.42     12.40 o 
  -6 -13  11       79.60       99.56     15.10 o 
  -5 -13  11       22.01       16.45     10.06 o 
  -4 -13  11        4.30       -4.24      7.66 o 
  -3 -13  11        6.89       16.47      6.20 o 
  -2 -13  11       25.57       32.54      5.48 o 
  -1 -13  11        0.01       -0.81      4.59 o 
   0 -13  11       17.39       13.09      6.07 o 
   1 -13  11       93.60       90.00      6.81 o 
   2 -13  11       72.90       88.49      7.88 o 
   3 -13  11      419.51      455.78     16.58 o 
   4 -13  11       18.03        9.78     11.30 o 
   5 -13  11       43.57       28.17     13.33 o 
   6 -13  11        8.44       15.99      9.41 o 
   7 -13  11       71.92       93.92     12.27 o 
  -7 -12  11        1.50        2.18     10.52 o 
  -6 -12  11       24.53       15.16     10.70 o 
  -5 -12  11       59.97       92.67     20.49 o 
  -4 -12  11        1.49       -6.16      7.05 o 
  -3 -12  11        3.91        4.04      5.17 o 
  -2 -12  11      107.63       99.28      6.38 o 
  -1 -12  11      286.22      266.51      8.94 o 
   0 -12  11      162.02      149.83      6.92 o 
   1 -12  11        1.66       -3.25      3.99 o 
   2 -12  11      605.01      543.51     13.10 o 
   3 -12  11       33.46       35.47      6.56 o 
   4 -12  11       15.04        3.04     10.12 o 
   5 -12  11       21.10       21.93     12.65 o 
   6 -12  11       11.79       15.49     10.96 o 
   7 -12  11       37.99       48.15     10.94 o 
  -8 -11  11        2.60        3.05     11.87 o 
  -7 -11  11       22.48       37.60     11.47 o 
  -6 -11  11      166.67      151.19     14.17 o 
  -5 -11  11       70.06       86.28     17.88 o 
  -4 -11  11      197.06      181.42      9.24 o 
  -3 -11  11      221.56      189.52      9.01 o 
  -2 -11  11      145.03      133.56     10.65 o 
  -1 -11  11      557.21      551.74     12.81 o 
   0 -11  11     1539.43     1499.30     26.37 o 
   1 -11  11       23.50       17.46      7.23 o 
   2 -11  11      613.51      528.85     12.50 o 
   3 -11  11      131.35      133.54      8.07 o 
   4 -11  11       89.96      107.84      8.42 o 
   5 -11  11       22.73       27.83     11.81 o 
   6 -11  11       12.61        6.30      8.14 o 
   7 -11  11        5.70        0.17      9.22 o 
   8 -11  11        0.48        0.71      9.97 o 
  -8 -10  11        0.84      -10.54     10.88 o 
  -7 -10  11        1.16        0.26      9.19 o 
  -6 -10  11       85.15       67.63     11.50 o 
  -5 -10  11        7.38        9.17      5.64 o 
  -4 -10  11       83.86       89.92      7.80 o 
  -3 -10  11       34.02       37.37      5.77 o 
  -2 -10  11      171.05      182.91      9.96 o 
  -1 -10  11      771.68      774.14     14.28 o 
   0 -10  11     6212.29     5955.75    114.84 o 
   1 -10  11      159.05      145.73      6.27 o 
   2 -10  11       47.12       66.86      6.10 o 
   3 -10  11        7.42        3.58      4.86 o 
   4 -10  11        6.96       -7.54      8.77 o 
   5 -10  11        8.46        6.41      9.95 o 
   6 -10  11        0.10       -7.97      7.66 o 
   7 -10  11       80.03       83.67     11.03 o 
   8 -10  11        2.13        0.09      9.56 o 
  -8  -9  11       39.42       26.72     12.09 o 
  -7  -9  11        0.46      -10.65      8.16 o 
  -6  -9  11        2.87       -5.50      9.87 o 
  -5  -9  11      240.35      224.38      9.69 o 
  -4  -9  11        8.65        6.81      4.64 o 
  -3  -9  11      448.31      425.45     14.78 o 
  -2  -9  11        5.03        3.83      3.81 o 
  -1  -9  11     3103.88     3122.13     51.17 o 
   0  -9  11     3834.28     3742.49     52.24 o 
   1  -9  11      373.26      373.43     10.20 o 
   2  -9  11      167.56      155.87      6.48 o 
   3  -9  11       80.09       82.06      6.38 o 
   4  -9  11       52.84       53.36      7.01 o 
   5  -9  11        8.65       10.63      9.95 o 
   6  -9  11      118.02      142.93     11.39 o 
   7  -9  11        0.15      -12.69      8.21 o 
   8  -9  11       27.70       13.96     10.46 o 
  -9  -8  11        0.11        0.16     11.81 o 
  -8  -8  11       29.58       29.48     11.72 o 
  -7  -8  11       59.93       47.62     11.23 o 
  -6  -8  11       47.19       42.46      9.66 o 
  -5  -8  11      317.21      291.39     10.36 o 
  -4  -8  11        2.15        1.10      7.18 o 
  -3  -8  11      634.90      633.22     13.85 o 
  -2  -8  11     1424.03     1389.90     25.07 o 
  -1  -8  11     1449.35     1493.81     28.88 o 
   0  -8  11      253.98      237.58      6.51 o 
   1  -8  11       51.03       43.87      3.89 o 
   2  -8  11      154.62      152.48      6.27 o 
   3  -8  11       31.92       34.47      4.71 o 
   4  -8  11      144.17      163.05      9.06 o 
   5  -8  11       24.75       28.97      6.63 o 
   6  -8  11        9.15        0.63      7.21 o 
   7  -8  11      124.00      148.07     12.31 o 
   8  -8  11       26.08       29.58     10.51 o 
  -9  -7  11       17.58       12.04     11.95 o 
  -8  -7  11       33.85       45.59     12.17 o 
  -7  -7  11       89.08       84.93     11.93 o 
  -6  -7  11      263.09      246.78      8.37 o 
  -5  -7  11       44.36       43.93      4.77 o 
  -4  -7  11       17.73        0.12      3.97 o 
  -3  -7  11        2.17       -1.39      3.99 o 
  -2  -7  11       81.84       77.51      4.52 o 
  -1  -7  11      135.51      137.41      5.53 o 
   0  -7  11        0.05        1.82      2.36 o 
   1  -7  11      806.74      701.85     11.88 o 
   2  -7  11       59.85       56.13      5.67 o 
   3  -7  11        5.84       10.86      3.67 o 
   4  -7  11        7.85        1.63      4.76 o 
   5  -7  11        1.58       -4.80      5.05 o 
   6  -7  11       60.81       62.98      5.75 o 
   7  -7  11       39.24       48.81      9.60 o 
   8  -7  11       27.03       26.88     10.13 o 
   9  -7  11       13.13        9.71     10.88 o 
  -9  -6  11       30.08       22.32     12.65 o 
  -8  -6  11        3.12       -2.01      9.37 o 
  -7  -6  11      554.16      500.13     20.74 o 
  -6  -6  11      460.55      359.56     11.66 o 
  -5  -6  11       88.44      106.12      9.95 o 
  -4  -6  11      359.76      353.49     11.86 o 
  -3  -6  11      175.69      169.14      7.48 o 
  -2  -6  11       88.47       93.46      5.76 o 
  -1  -6  11       43.45       50.42      3.56 o 
   0  -6  11      125.76      131.57      4.09 o 
   1  -6  11        4.73        2.64      2.98 o 
   2  -6  11      608.28      557.75     10.14 o 
   3  -6  11       79.29       96.61      4.89 o 
   4  -6  11       24.81       22.26      5.13 o 
   5  -6  11       99.97       96.63      7.43 o 
   6  -6  11       18.22       15.20      4.50 o 
   7  -6  11        3.43        8.64      8.35 o 
   8  -6  11       84.88       84.65     11.67 o 
   9  -6  11       91.16      100.24     23.36 o 
  -9  -5  11        1.94       -9.95     10.29 o 
  -8  -5  11      251.00      199.87     22.01 o 
  -7  -5  11        1.53       -2.94      7.92 o 
  -6  -5  11      333.83      250.83      9.31 o 
  -5  -5  11        9.45       14.34      6.19 o 
  -4  -5  11       17.53        7.40      4.38 o 
  -3  -5  11      281.47      230.36      6.82 o 
  -2  -5  11        0.07        0.48      1.82 o 
  -1  -5  11        9.89       15.41      2.01 o 
   0  -5  11        7.14        5.66      1.89 o 
   1  -5  11      177.06      202.88      4.96 o 
   2  -5  11        4.81       11.09      2.91 o 
   3  -5  11      281.06      305.82      7.25 o 
   4  -5  11       43.45       58.14      5.89 o 
   5  -5  11        0.22       -6.57      7.99 o 
   6  -5  11       57.75       74.56     15.77 o 
   7  -5  11       24.61       34.22      9.33 o 
   8  -5  11        2.59        7.98      9.45 o 
   9  -5  11        0.08      -11.86     10.09 o 
  -9  -4  11      107.73       87.15     13.86 o 
  -8  -4  11      524.82      395.56     31.37 o 
  -7  -4  11       14.64       10.39      5.66 o 
  -6  -4  11        2.99       -9.26      6.52 o 
  -5  -4  11      366.73      297.97     16.78 o 
  -4  -4  11        0.00       -3.62      4.07 o 
  -3  -4  11        0.20        0.67      1.92 o 
  -2  -4  11        0.67        0.90      1.38 o 
  -1  -4  11       20.87       24.94      2.24 o 
   0  -4  11       18.51       24.98      2.33 o 
   1  -4  11      108.76      127.31      4.26 o 
   2  -4  11        2.78       -4.42      3.76 o 
   3  -4  11      574.13      575.07     10.39 o 
   4  -4  11        5.55       -5.43      4.21 o 
   5  -4  11       13.05        5.66      5.11 o 
   6  -4  11        5.34        3.88      9.45 o 
   7  -4  11       23.21       28.92      9.11 o 
   8  -4  11        5.42        4.21      9.54 o 
   9  -4  11       26.08       18.64     11.03 o 
  -9  -3  11       19.82       26.07     10.88 o 
  -8  -3  11       17.16        0.36      9.15 o 
  -7  -3  11       43.19       43.51      9.60 o 
  -6  -3  11       35.94       27.87      7.49 o 
  -5  -3  11       12.59       -0.82      8.01 o 
  -4  -3  11      122.65      105.47     19.90 o 
  -3  -3  11        2.79       -4.48      4.66 o 
  -2  -3  11        0.96        2.56      2.05 o 
  -1  -3  11       43.78       58.33      2.65 o 
   0  -3  11       89.83       95.27      3.20 o 
   1  -3  11      351.26      366.04      7.04 o 
   2  -3  11      550.20      582.90      8.89 o 
   3  -3  11      630.97      595.80     11.54 o 
   4  -3  11      146.17      151.55      9.20 o 
   5  -3  11       39.55       37.10      6.02 o 
   6  -3  11       21.02       24.96     10.12 o 
   7  -3  11       30.36       44.24      9.61 o 
   8  -3  11        0.13      -12.75      9.18 o 
   9  -3  11       38.22       41.60     11.61 o 
  -9  -2  11       53.58       48.07     25.13 o 
  -8  -2  11      165.17      145.12     12.46 o 
  -7  -2  11       38.55       26.01      8.88 o 
  -6  -2  11      108.54       90.17      8.99 o 
  -5  -2  11      232.37      235.11     10.93 o 
  -4  -2  11      263.56      220.23     13.50 o 
  -3  -2  11        7.03        7.27      5.51 o 
  -2  -2  11        0.00       -0.88      2.20 o 
  -1  -2  11       56.51       67.58      3.89 o 
   0  -2  11       47.01       58.81      2.76 o 
   1  -2  11      161.87      189.40      4.05 o 
   2  -2  11      943.24     1063.19     20.06 o 
   3  -2  11      186.14      180.11      6.96 o 
   4  -2  11      139.52      126.08      6.78 o 
   5  -2  11       12.55       12.57      5.26 o 
   6  -2  11       35.47       36.94     10.63 o 
   7  -2  11        2.45        4.30      8.23 o 
   8  -2  11       19.09       11.41     13.07 o 
   9  -2  11       64.95       52.47     13.33 o 
  -9  -1  11        6.67        1.88      9.81 o 
  -8  -1  11        1.78       -2.33      8.65 o 
  -7  -1  11       34.05       18.33     14.17 o 
  -6  -1  11       92.53       82.54     17.54 o 
  -5  -1  11       10.51        5.89      7.13 o 
  -4  -1  11     1710.35     1598.47     37.96 o 
  -3  -1  11      535.14      588.20     28.08 o 
  -2  -1  11       17.25       21.21      3.56 o 
  -1  -1  11       22.07       16.78      3.16 o 
   0  -1  11      542.99      658.24     10.17 o 
   1  -1  11       12.41       11.17      2.48 o 
   2  -1  11      281.65      275.43     10.21 o 
   3  -1  11       21.71       22.51      4.19 o 
   4  -1  11       31.35       18.18      4.87 o 
   5  -1  11        1.05       -7.45      4.77 o 
   6  -1  11       78.01      105.76     12.99 o 
   7  -1  11        0.12      -11.98     11.13 o 
   8  -1  11        9.07        5.92      9.60 o 
   9  -1  11       72.03       61.99     12.46 o 
  -9   0  11       22.30       25.01     10.22 o 
  -8   0  11       35.61       45.30     14.42 o 
  -7   0  11       34.91       28.62     12.14 o 
  -6   0  11      318.29      282.39     12.91 o 
  -5   0  11      843.31      831.73     24.31 o 
  -4   0  11     1401.29     1416.19     35.74 o 
  -3   0  11     1366.89     1345.03     31.72 o 
  -2   0  11       17.94       17.84      2.86 o 
  -1   0  11      150.47      150.53      4.60 o 
   0   0  11      269.37      335.21      6.21 o 
   1   0  11       91.47       89.66      3.96 o 
   2   0  11      341.03      318.70      7.96 o 
   3   0  11       57.68       74.36      5.65 o 
   4   0  11      280.27      270.79      9.16 o 
   5   0  11      194.92      180.97      8.47 o 
   6   0  11        5.35        7.25      9.61 o 
   7   0  11       47.26       34.07     12.82 o 
   8   0  11        0.40       -0.72      9.11 o 
   9   0  11      140.71      122.16     14.25 o 
  -9   1  11        3.78        2.15      9.66 o 
  -8   1  11       55.48       63.44      8.18 o 
  -7   1  11        0.05       -2.29      5.46 o 
  -6   1  11      327.00      293.93     14.18 o 
  -5   1  11     1916.34     1839.27     31.78 o 
  -4   1  11      497.48      515.07     14.89 o 
  -3   1  11     5012.05     4581.04     82.48 o 
  -2   1  11      152.24      173.32      6.12 o 
  -1   1  11      188.65      190.95      4.81 o 
   0   1  11       55.52       58.65      3.86 o 
   1   1  11       79.12       98.58      4.31 o 
   2   1  11       18.35       25.72      3.16 o 
   3   1  11       10.80        3.52      4.42 o 
   4   1  11        9.07        9.05      4.67 o 
   5   1  11       75.85       68.20      8.26 o 
   6   1  11       69.56       90.58     12.82 o 
   7   1  11      139.66      141.35     15.69 o 
   8   1  11        0.74       15.13      9.66 o 
  -9   2  11        0.95        4.32      9.38 o 
  -8   2  11       25.86       30.53      9.56 o 
  -7   2  11       12.22       14.31      7.85 o 
  -6   2  11      568.01      510.56     16.56 o 
  -5   2  11     6093.26     5671.00    110.99 o 
  -4   2  11       17.44       28.67      5.50 o 
  -3   2  11        0.83       -4.81      3.19 o 
  -2   2  11      781.62      726.04     14.70 o 
  -1   2  11      161.67      178.99      4.29 o 
   0   2  11      115.69      117.75      6.12 o 
   1   2  11       19.62       17.45      3.79 o 
   2   2  11       64.11       63.50      4.20 o 
   3   2  11       97.55       98.91      6.04 o 
   4   2  11       41.97       43.86      5.84 o 
   5   2  11        2.16       -8.75      5.88 o 
   6   2  11       93.50      120.94     14.00 o 
   7   2  11       22.57       33.06     12.99 o 
   8   2  11       36.34       23.08     10.00 o 
  -9   3  11        2.16        3.42     12.34 o 
  -8   3  11       21.16        4.89      8.76 o 
  -7   3  11       80.44       83.50     10.18 o 
  -6   3  11        5.10        2.07      6.61 o 
  -5   3  11     1568.39     1378.94     33.94 o 
  -4   3  11        8.74        6.11      3.72 o 
  -3   3  11     2562.71     2794.17     38.49 o 
  -2   3  11      388.63      362.22      7.51 o 
  -1   3  11      586.20      632.05     10.87 o 
   0   3  11       31.33       29.73      3.58 o 
   1   3  11       46.17       44.22      4.34 o 
   2   3  11       54.38       62.91      5.50 o 
   3   3  11       15.15       14.62      4.34 o 
   4   3  11        2.26       -6.07      4.50 o 
   5   3  11       69.63       76.71      9.49 o 
   6   3  11       73.90       54.14     12.14 o 
   7   3  11       11.19       32.55     13.49 o 
   8   3  11        3.96      -17.04     13.33 o 
  -9   4  11       39.80       37.06     18.86 o 
  -8   4  11        2.74       -0.51      8.41 o 
  -7   4  11       68.87       56.85      9.59 o 
  -6   4  11       35.49       43.04      8.14 o 
  -5   4  11     1535.66     1472.48     39.00 o 
  -4   4  11      468.08      433.52     12.05 o 
  -3   4  11     1942.34     2072.86     36.34 o 
  -2   4  11        4.22        8.76      3.47 o 
  -1   4  11      146.38      126.02      5.80 o 
   0   4  11       20.66       36.70      3.99 o 
   1   4  11       42.61       50.94      4.72 o 
   2   4  11       53.19       71.36      4.77 o 
   3   4  11       27.18       24.56      4.88 o 
   4   4  11       73.48       84.65      6.85 o 
   5   4  11       19.20       18.82      5.84 o 
   6   4  11       11.78        7.08     10.96 o 
   7   4  11       64.10       65.28     14.84 o 
   8   4  11        0.54        1.18     14.17 o 
  -9   5  11        0.92        5.34     16.87 o 
  -8   5  11       79.47      118.11     12.63 o 
  -7   5  11        7.80       -0.20      8.10 o 
  -6   5  11       61.83       45.10      9.05 o 
  -5   5  11       30.77       21.00      7.69 o 
  -4   5  11        5.17       -0.60      5.70 o 
  -3   5  11     1052.01      962.32     20.00 o 
  -2   5  11        1.01       -1.20      3.32 o 
  -1   5  11       11.05       19.96      3.79 o 
   0   5  11       29.57       46.63      4.64 o 
   1   5  11       21.03       21.90      4.33 o 
   2   5  11      216.75      218.65      6.84 o 
   3   5  11       11.87       18.42      4.80 o 
   4   5  11       35.32       37.22      7.09 o 
   5   5  11       80.58       76.43      7.64 o 
   6   5  11        2.56       -2.19     10.96 o 
   7   5  11       19.65       17.20     13.49 o 
  -8   6  11       62.88       67.80     12.63 o 
  -7   6  11        4.24        0.89     12.82 o 
  -6   6  11       49.60       56.65      9.76 o 
  -5   6  11        8.72        1.74      4.20 o 
  -4   6  11        1.35       -0.97      6.97 o 
  -3   6  11      204.29      210.94     10.59 o 
  -2   6  11      585.07      537.03     12.24 o 
  -1   6  11      591.09      550.14     12.56 o 
   0   6  11       57.36       52.72      5.82 o 
   1   6  11      103.16      102.43      6.40 o 
   2   6  11       30.97       27.91      4.29 o 
   3   6  11        4.33        1.30      4.53 o 
   4   6  11        0.00       -6.55      4.68 o 
   5   6  11       15.89       -5.40      9.61 o 
   6   6  11       11.23        1.35     11.81 o 
   7   6  11       16.12       -6.07     13.33 o 
  -8   7  11       11.27       29.46     19.06 o 
  -7   7  11       37.73       61.98     11.54 o 
  -6   7  11       28.76       33.89      9.87 o 
  -5   7  11        0.00       -2.98      5.02 o 
  -4   7  11       81.74       82.65      7.33 o 
  -3   7  11      212.46      179.39      7.22 o 
  -2   7  11     1050.02      971.08     19.17 o 
  -1   7  11      195.41      174.84      7.99 o 
   0   7  11      108.82       90.45      7.77 o 
   1   7  11      191.62      195.72      8.01 o 
   2   7  11        7.24        2.94      3.87 o 
   3   7  11        8.65        2.29      4.72 o 
   4   7  11        0.15       -5.36      7.21 o 
   5   7  11       15.26        7.76     10.96 o 
   6   7  11        0.53       -9.45     12.14 o 
   7   7  11       41.46       35.93     15.86 o 
  -8   8  11       12.96       24.34     11.22 o 
  -7   8  11       17.13       16.08     17.04 o 
  -6   8  11       77.75       78.45     17.88 o 
  -5   8  11        2.77        3.90      6.59 o 
  -4   8  11       12.08       -2.91      4.23 o 
  -3   8  11      111.08      102.60     11.64 o 
  -2   8  11      684.09      560.91     13.62 o 
  -1   8  11       23.21       11.62      6.67 o 
   0   8  11        1.86        0.87      4.08 o 
   1   8  11      425.57      397.92     11.45 o 
   2   8  11        8.58        8.25      4.26 o 
   3   8  11        3.91       -2.07      5.05 o 
   4   8  11        0.68       -8.60      5.39 o 
   5   8  11       21.54       21.25     11.81 o 
   6   8  11        1.02       -9.11     12.99 o 
  -7   9  11        1.45       -8.18      9.73 o 
  -6   9  11        2.98        1.27      9.71 o 
  -5   9  11        7.90        8.46      7.21 o 
  -4   9  11       62.44       67.67      9.00 o 
  -3   9  11      164.34      150.11     10.34 o 
  -2   9  11      358.57      282.65      9.98 o 
  -1   9  11        0.02       -1.70      4.30 o 
   0   9  11      143.74      119.25      7.62 o 
   1   9  11      103.66      107.81      9.00 o 
   2   9  11       47.80       39.61      7.54 o 
   3   9  11       15.98        1.76      5.63 o 
   4   9  11       72.62       79.45     12.99 o 
   5   9  11       11.45       19.73     12.48 o 
   6   9  11        0.34      -17.37     13.16 o 
  -7  10  11        5.53       36.64     15.86 o 
  -6  10  11        0.94        1.26      9.20 o 
  -5  10  11       19.73       22.43      8.29 o 
  -4  10  11       16.95        5.20      7.63 o 
  -3  10  11       69.87       83.77      9.85 o 
  -2  10  11      144.08      148.90     11.66 o 
  -1  10  11       32.37       39.40      8.24 o 
   0  10  11      269.20      268.00     12.81 o 
   1  10  11        7.21       -8.31     11.16 o 
   2  10  11      291.06      288.80     10.99 o 
   3  10  11       15.62       21.22      8.11 o 
   4  10  11       78.07       77.08     13.83 o 
   5  10  11        1.30        5.06     12.65 o 
  -6  11  11        0.01       -2.91     14.68 o 
  -5  11  11       19.53       18.87      8.26 o 
  -4  11  11       37.48       50.93     12.92 o 
  -3  11  11        0.31       -3.25      7.08 o 
  -2  11  11      124.18      145.57     11.21 o 
  -1  11  11        2.54       -1.52      6.95 o 
   0  11  11      123.72      123.23     11.43 o 
   1  11  11       36.57        8.77      8.69 o 
   2  11  11       42.34       49.21      7.48 o 
   3  11  11       16.02       12.74      8.61 o 
   4  11  11       37.46       28.51     12.14 o 
  -5  12  11        0.04        1.26      7.81 o 
  -4  12  11        0.01        2.61     10.56 o 
  -3  12  11       34.52       36.05      9.80 o 
  -2  12  11       70.23      122.44     12.09 o 
  -1  12  11       56.96       47.69      9.55 o 
   0  12  11      107.99      113.07     11.52 o 
   1  12  11       28.84       23.06     20.75 o 
   2  12  11        7.67       11.48      6.52 o 
   3  12  11       32.16       44.53     11.81 o 
  -4  13  11        1.64        4.97      8.60 o 
  -3  13  11        6.10       -4.66      8.39 o 
  -2  13  11       58.05       74.16     11.42 o 
  -1  13  11       41.04       48.19     10.12 o 
   0  13  11       12.32       -2.47     16.05 o 
   1  13  11      233.28      232.89     15.56 o 
   2  13  11      108.50      107.32     10.19 o 
  -2  14  11        0.81       -5.21      8.03 o 
  -1  14  11      258.82      318.49     16.04 o 
   0  14  11        0.99       -5.44     10.79 o 
  -2 -18  12        0.43       -2.02     18.89 o 
  -1 -18  12        7.45        0.34     19.57 o 
   0 -18  12      158.85      177.28     26.65 o 
   1 -18  12        1.90        8.43     11.47 o 
   2 -18  12        0.01       15.35     12.14 o 
   3 -18  12      152.81      189.93     18.55 o 
  -3 -17  12      115.22      140.86     16.32 o 
  -2 -17  12       76.86       59.98     16.53 o 
  -1 -17  12        0.03       -3.38     15.43 o 
   0 -17  12       47.96       49.59     22.77 o 
   1 -17  12        3.99        7.82      9.44 o 
   2 -17  12       42.46       41.98     16.61 o 
   3 -17  12      107.97      139.83     17.54 o 
   4 -17  12       38.12       44.02     15.35 o 
  -4 -16  12      180.35      187.43     16.73 o 
  -3 -16  12       49.06       56.66     14.59 o 
  -2 -16  12        5.00       -5.35     17.12 o 
  -1 -16  12        1.00      -14.19      9.45 o 
   0 -16  12        5.00       -6.08     14.08 o 
   1 -16  12        8.08       -3.52      9.95 o 
   2 -16  12        0.28      -16.41     13.07 o 
   3 -16  12       17.25       13.66     12.65 o 
   4 -16  12        5.07       15.86     13.16 o 
   5 -16  12        3.00       -0.67     14.34 o 
  -5 -15  12       17.46        2.39     10.34 o 
  -4 -15  12       90.46       98.93     17.54 o 
  -3 -15  12      224.23      279.87     12.86 o 
  -2 -15  12      107.75      109.22     10.28 o 
  -1 -15  12        0.63       -4.34      8.01 o 
   0 -15  12        0.08        4.52      6.58 o 
   1 -15  12       16.26       14.16      5.80 o 
   2 -15  12       26.08        6.77      9.36 o 
   3 -15  12        0.51       -6.41     11.30 o 
   4 -15  12       73.69       66.12     15.35 o 
   5 -15  12        5.17        6.92     14.17 o 
   6 -15  12       16.60       14.67     15.86 o 
  -6 -14  12       56.32       72.75     27.33 o 
  -5 -14  12        3.11       -4.15      9.02 o 
  -4 -14  12      134.03      149.88     17.12 o 
  -3 -14  12        3.16        2.60     10.04 o 
  -2 -14  12       20.12       20.28      7.07 o 
  -1 -14  12        0.30       -5.57      4.81 o 
   0 -14  12        4.39        5.70      6.17 o 
   1 -14  12        7.37        4.89      5.10 o 
   2 -14  12       14.92        5.98      6.24 o 
   3 -14  12        7.47        2.19     10.46 o 
   4 -14  12      105.15      126.17     15.86 o 
   5 -14  12        2.74       26.48     14.17 o 
   6 -14  12       18.54       24.29     15.01 o 
  -6 -13  12       13.92       32.38     11.90 o 
  -5 -13  12        5.43        0.31      9.03 o 
  -4 -13  12       11.69        1.10      9.19 o 
  -3 -13  12        0.50       -6.61      6.35 o 
  -2 -13  12       28.74       48.59      7.68 o 
  -1 -13  12        5.97        4.92      4.71 o 
   0 -13  12        1.40       -3.95      5.43 o 
   1 -13  12        0.19       -6.63      4.14 o 
   2 -13  12        9.88        4.91      5.54 o 
   3 -13  12       15.29        8.85      6.28 o 
   4 -13  12       34.65       22.10     12.14 o 
   5 -13  12       62.33       84.67     14.84 o 
   6 -13  12      134.76      180.65     18.89 o 
   7 -13  12       28.33       14.10     11.30 o 
  -7 -12  12       30.64       19.93     11.51 o 
  -6 -12  12       85.62      128.08     15.25 o 
  -5 -12  12       40.40       52.22     10.93 o 
  -4 -12  12       29.36       36.74      9.24 o 
  -3 -12  12        1.05        7.16      7.81 o 
  -2 -12  12       11.38       11.78      5.65 o 
  -1 -12  12       71.62       76.17      6.18 o 
   0 -12  12        2.21       -1.37      4.72 o 
   1 -12  12        1.14      -10.43      5.21 o 
   2 -12  12      199.94      162.78      8.52 o 
   3 -12  12        6.70        2.86      5.82 o 
   4 -12  12       85.26      102.55     13.83 o 
   5 -12  12        0.04       -0.34     11.47 o 
   6 -12  12      116.33      136.12     17.88 o 
   7 -12  12       57.22       52.55     11.18 o 
  -7 -11  12       14.47       14.31     10.40 o 
  -6 -11  12       49.17       68.25     14.84 o 
  -5 -11  12       99.38       95.00     12.02 o 
  -4 -11  12       84.41       87.10      7.96 o 
  -3 -11  12      287.33      262.69     10.43 o 
  -2 -11  12      123.05      105.84     10.28 o 
  -1 -11  12      133.35      143.09     13.65 o 
   0 -11  12      512.64      507.75     14.34 o 
   1 -11  12        4.98       -9.00      4.50 o 
   2 -11  12        5.18        0.43      5.03 o 
   3 -11  12        0.01       -0.78      6.74 o 
   4 -11  12        8.95       14.45      6.31 o 
   5 -11  12       11.53        2.70     11.13 o 
   6 -11  12       96.40      117.40     16.36 o 
   7 -11  12       41.99       43.35     10.56 o 
  -8 -10  12        1.33       -4.05     10.79 o 
  -7 -10  12        1.63      -13.80      8.77 o 
  -6 -10  12       16.20        4.46      8.60 o 
  -5 -10  12       19.68       15.81      8.02 o 
  -4 -10  12      116.29      116.09      7.57 o 
  -3 -10  12        0.44       -0.68      4.24 o 
  -2 -10  12       37.61       35.91      7.39 o 
  -1 -10  12      214.46      221.49      9.09 o 
   0 -10  12       14.50       29.10      4.60 o 
   1 -10  12      145.17      126.91      8.68 o 
   2 -10  12        5.56        6.94      4.58 o 
   3 -10  12        3.22        8.81      5.10 o 
   4 -10  12      210.18      189.09      9.29 o 
   5 -10  12       23.69       24.80     11.30 o 
   6 -10  12        0.65       -3.71     11.64 o 
   7 -10  12       19.51       19.35     16.36 o 
   8 -10  12        1.00       -3.63      9.58 o 
  -8  -9  12        0.75       -2.36     10.82 o 
  -7  -9  12       10.29       -5.96     11.39 o 
  -6  -9  12       15.76       18.10      8.43 o 
  -5  -9  12       53.39       57.65      6.71 o 
  -4  -9  12       15.14       13.08      4.98 o 
  -3  -9  12       88.31       98.68      6.84 o 
  -2  -9  12      259.75      259.67      8.56 o 
  -1  -9  12        9.03        1.32      3.49 o 
   0  -9  12     1885.27     2038.73     30.26 o 
   1  -9  12     2778.46     2626.67     37.39 o 
   2  -9  12       19.26       17.62      5.26 o 
   3  -9  12       25.90       41.04      5.00 o 
   4  -9  12       19.06        8.15      5.71 o 
   5  -9  12       48.38       54.08      8.71 o 
   6  -9  12        2.06        8.60     11.13 o 
   7  -9  12       88.01      123.23     11.87 o 
   8  -9  12        0.81        2.32     11.47 o 
  -8  -8  12        4.10        9.04     10.98 o 
  -7  -8  12        1.09        7.29      9.05 o 
  -6  -8  12        5.46       -2.99      7.31 o 
  -5  -8  12      160.38      166.34      7.98 o 
  -4  -8  12        7.52       -2.33      4.26 o 
  -3  -8  12     5750.99     5443.03     96.86 o 
  -2  -8  12      318.62      305.24      8.58 o 
  -1  -8  12     5742.01     5460.64    119.54 o 
   0  -8  12      508.19      519.67     12.01 o 
   1  -8  12       42.73       63.11      4.44 o 
   2  -8  12       23.89       32.89      4.62 o 
   3  -8  12       42.76       54.88      7.35 o 
   4  -8  12        0.76       -3.84      5.32 o 
   5  -8  12        0.08       -6.47      5.16 o 
   6  -8  12       36.84       39.47     12.14 o 
   7  -8  12        0.54      -14.34     11.98 o 
   8  -8  12       16.88       15.16     10.24 o 
  -9  -7  12       14.17       16.01     19.90 o 
  -8  -7  12      130.51      134.18     20.66 o 
  -7  -7  12       25.51       19.59     10.88 o 
  -6  -7  12      255.45      203.78      9.38 o 
  -5  -7  12      467.48      394.00      9.62 o 
  -4  -7  12       39.26       33.19      8.43 o 
  -3  -7  12      181.00      152.58      7.85 o 
  -2  -7  12      433.83      454.17     10.30 o 
  -1  -7  12      980.28      973.07     18.18 o 
   0  -7  12       15.84       17.45      5.30 o 
   1  -7  12      710.25      736.19     16.70 o 
   2  -7  12        5.56        9.94      3.56 o 
   3  -7  12      113.00      114.56      5.92 o 
   4  -7  12       44.49       43.00      6.19 o 
   5  -7  12        6.35       -2.16      5.68 o 
   6  -7  12       16.18       10.46     10.63 o 
   7  -7  12       10.05       -3.37     12.14 o 
   8  -7  12        1.09        8.65     12.14 o 
  -9  -6  12        4.78        2.15     11.29 o 
  -8  -6  12       45.45       32.42     11.28 o 
  -7  -6  12       10.34        1.42      8.18 o 
  -6  -6  12       12.02        4.41      4.74 o 
  -5  -6  12      514.50      413.05     16.12 o 
  -4  -6  12      114.60      121.60      8.55 o 
  -3  -6  12     1644.37     1674.32     35.39 o 
  -2  -6  12        4.89        5.77      3.07 o 
  -1  -6  12     2789.25     3016.65     58.50 o 
   0  -6  12       12.93       13.14      3.53 o 
   1  -6  12      280.97      286.97      7.97 o 
   2  -6  12        1.13       -0.62      3.50 o 
   3  -6  12       47.39       49.18      5.58 o 
   4  -6  12       28.70       33.37      5.71 o 
   5  -6  12        0.28       -9.90      4.95 o 
   6  -6  12       71.03       78.10     12.65 o 
   7  -6  12       18.04        3.37     11.81 o 
   8  -6  12       24.17       23.39     10.31 o 
  -9  -5  12        4.91        3.37     17.20 o 
  -8  -5  12       51.71       58.83     11.66 o 
  -7  -5  12       40.24       52.40     10.06 o 
  -6  -5  12      133.99      146.09     15.60 o 
  -5  -5  12      158.21      127.45      9.33 o 
  -4  -5  12        2.61       -0.78      3.79 o 
  -3  -5  12       46.90       52.23      3.95 o 
  -2  -5  12      773.79      741.30     13.38 o 
  -1  -5  12      515.56      545.50      9.18 o 
   0  -5  12      154.12      161.15      4.32 o 
   1  -5  12       33.91       33.92      3.79 o 
   2  -5  12       33.56       42.72      3.99 o 
   3  -5  12      174.78      186.92      8.24 o 
   4  -5  12        1.65       -8.30      4.60 o 
   5  -5  12       12.01        3.83      5.46 o 
   6  -5  12        4.12       11.47     10.12 o 
   7  -5  12        0.76       10.29     11.98 o 
   8  -5  12       13.60        6.79      9.60 o 
  -9  -4  12       12.12        2.12     10.78 o 
  -8  -4  12       38.03       27.04     10.48 o 
  -7  -4  12        5.30        7.38     13.41 o 
  -6  -4  12      206.54      176.56     11.17 o 
  -5  -4  12       10.96        2.78     13.92 o 
  -4  -4  12       19.06       22.00      4.91 o 
  -3  -4  12        1.63        3.77      3.91 o 
  -2  -4  12        6.12        3.34      1.84 o 
  -1  -4  12      105.75      104.63      3.43 o 
   0  -4  12      985.53     1071.05     17.40 o 
   1  -4  12       27.56       35.17      3.70 o 
   2  -4  12      311.30      329.71      8.13 o 
   3  -4  12        1.65       -6.05      4.66 o 
   4  -4  12        1.68      -10.91      8.36 o 
   5  -4  12      140.60      141.95      8.12 o 
   6  -4  12        3.53       -2.36      9.78 o 
   7  -4  12        0.04       -9.28     10.80 o 
   8  -4  12       61.95       81.70     11.50 o 
  -9  -3  12        8.75       18.03     10.35 o 
  -8  -3  12        0.02       -9.12      8.75 o 
  -7  -3  12        3.74        3.34      8.00 o 
  -6  -3  12       36.16       37.23      9.61 o 
  -5  -3  12      122.01      121.25      8.18 o 
  -4  -3  12        7.01       -2.66      6.18 o 
  -3  -3  12       57.39       78.47      6.67 o 
  -2  -3  12        1.91       -1.62      2.49 o 
  -1  -3  12       11.04       10.46      1.84 o 
   0  -3  12        0.27       -2.79      1.68 o 
   1  -3  12      592.97      585.45     10.02 o 
   2  -3  12       85.83      100.14     13.34 o 
   3  -3  12     1270.42     1309.59     24.11 o 
   4  -3  12      403.97      363.50     10.71 o 
   5  -3  12       36.44       56.31     10.62 o 
   6  -3  12       16.93       13.83     10.12 o 
   7  -3  12        0.24      -13.33     10.46 o 
   8  -3  12        3.66        6.36      9.48 o 
  -9  -2  12       18.50       35.37     10.51 o 
  -8  -2  12       15.65        9.48      9.36 o 
  -7  -2  12       11.07        5.32      7.98 o 
  -6  -2  12      133.28      102.46     17.37 o 
  -5  -2  12       44.77       25.47     17.37 o 
  -4  -2  12      138.79      134.65     11.22 o 
  -3  -2  12       64.62       59.80      6.42 o 
  -2  -2  12       27.24       38.57      4.44 o 
  -1  -2  12        0.07       -0.77      1.83 o 
   0  -2  12      715.29      829.83     11.00 o 
   1  -2  12      213.23      219.41      4.93 o 
   2  -2  12      586.19      573.91     21.00 o 
   3  -2  12      317.08      364.79     16.27 o 
   4  -2  12      108.84      111.38      7.16 o 
   5  -2  12        0.06       -9.18      4.59 o 
   6  -2  12      129.88      145.01     11.02 o 
   7  -2  12        8.61        9.61     11.64 o 
   8  -2  12        0.06       13.49     13.66 o 
  -9  -1  12        9.23       12.54      9.19 o 
  -8  -1  12       70.11       72.87     11.56 o 
  -7  -1  12       52.73       51.03      9.31 o 
  -6  -1  12       12.12        0.21      6.06 o 
  -5  -1  12       39.66       22.60     17.37 o 
  -4  -1  12        1.43       -6.03      4.62 o 
  -3  -1  12      667.63      677.59     23.77 o 
  -2  -1  12      468.60      523.26     12.67 o 
  -1  -1  12       10.61        8.11      2.88 o 
   0  -1  12       91.19       71.15      3.29 o 
   1  -1  12      435.18      537.09     12.20 o 
   2  -1  12      472.22      475.41     14.38 o 
   3  -1  12        8.35        4.45      3.94 o 
   4  -1  12      180.45      188.06      8.07 o 
   5  -1  12       14.80        2.76      5.10 o 
   6  -1  12       86.97      113.85     13.16 o 
   7  -1  12       12.72       30.70     12.65 o 
   8  -1  12        1.11        1.69     13.33 o 
  -9   0  12        0.04       -0.76      6.82 o 
  -8   0  12        8.30        0.07      8.08 o 
  -7   0  12       34.24       30.27      8.81 o 
  -6   0  12        7.73        2.69     10.96 o 
  -5   0  12        6.31      -21.25     13.83 o 
  -4   0  12       76.05       92.55      8.57 o 
  -3   0  12      222.62      218.57      7.92 o 
  -2   0  12      633.11      691.87     14.17 o 
  -1   0  12        4.37        2.54      1.86 o 
   0   0  12      484.31      464.26      8.12 o 
   1   0  12      199.63      194.02      6.90 o 
   2   0  12       93.30       85.07      6.80 o 
   3   0  12        0.54        1.56      3.84 o 
   4   0  12       45.93       61.76      6.14 o 
   5   0  12       11.83        5.79      5.20 o 
   6   0  12       44.36       31.37     10.63 o 
   7   0  12       52.48       54.82     13.66 o 
   8   0  12        1.59        0.84     13.66 o 
  -9   1  12       63.40       71.24     12.24 o 
  -8   1  12       34.14       12.29      8.87 o 
  -7   1  12       11.43        9.50      7.82 o 
  -6   1  12       29.52       26.13      7.15 o 
  -5   1  12        2.58      -10.58     10.02 o 
  -4   1  12      109.43      117.10      8.24 o 
  -3   1  12       31.40       40.08      4.89 o 
  -2   1  12     1021.62     1039.27     17.52 o 
  -1   1  12       70.92       78.55      3.42 o 
   0   1  12      801.24      794.06     17.78 o 
   1   1  12        4.07        1.93      3.38 o 
   2   1  12       28.89       35.75      4.94 o 
   3   1  12       71.33       71.49      5.53 o 
   4   1  12       42.18       44.33      7.67 o 
   5   1  12        2.77       -2.17      5.04 o 
   6   1  12       40.70       28.84     10.96 o 
   7   1  12       34.65       37.61     12.99 o 
   8   1  12        3.05       10.63     14.00 o 
  -9   2  12       55.74       57.29     11.90 o 
  -8   2  12      149.27      148.64     12.28 o 
  -7   2  12      178.76      168.36     11.12 o 
  -6   2  12        3.36        0.22      6.38 o 
  -5   2  12       29.34       19.88     10.92 o 
  -4   2  12      130.04      165.68      8.97 o 
  -3   2  12        0.33       -7.18      3.59 o 
  -2   2  12       21.18       19.74      3.23 o 
  -1   2  12      759.69      770.22     12.56 o 
   0   2  12       37.32       44.59      3.82 o 
   1   2  12      291.43      251.99      8.35 o 
   2   2  12        2.91        2.27      4.07 o 
   3   2  12       50.94       56.03      5.32 o 
   4   2  12        1.03       -5.13      4.91 o 
   5   2  12       11.40        6.57      5.54 o 
   6   2  12       49.08       44.87     11.64 o 
   7   2  12        0.16      -16.87     11.64 o 
   8   2  12        0.04        0.00     14.00 o 
  -9   3  12      405.44      388.72     17.35 o 
  -8   3  12      212.53      227.27     13.30 o 
  -7   3  12       93.56       99.65     10.39 o 
  -6   3  12       49.42       38.17      7.71 o 
  -5   3  12        2.18       -7.72      5.35 o 
  -4   3  12      143.99      132.83      8.04 o 
  -3   3  12        6.16        0.86      3.53 o 
  -2   3  12       70.33       77.70      5.68 o 
  -1   3  12      110.51      101.47      4.63 o 
   0   3  12       20.85       26.63      4.11 o 
   1   3  12       85.96       79.25      5.77 o 
   2   3  12      120.66      114.01      6.78 o 
   3   3  12       43.25       48.86      5.29 o 
   4   3  12      121.22      117.61     10.13 o 
   5   3  12      185.07      188.28      9.07 o 
   6   3  12      454.30      438.89     21.93 o 
   7   3  12       18.43        3.04     12.31 o 
   8   3  12        1.25       -3.20     14.00 o 
  -9   4  12       77.31       87.36     19.36 o 
  -8   4  12       52.74       52.43     15.94 o 
  -7   4  12        1.85       -1.44      7.78 o 
  -6   4  12       15.38       17.84     15.26 o 
  -5   4  12       11.59       17.06      6.86 o 
  -4   4  12      132.57      128.72      7.24 o 
  -3   4  12       50.79       43.68      4.80 o 
  -2   4  12       17.41       12.50      3.59 o 
  -1   4  12      440.03      393.50      9.49 o 
   0   4  12        9.98       12.16      4.70 o 
   1   4  12      575.24      593.48     21.25 o 
   2   4  12        4.27       -7.91      4.14 o 
   3   4  12       68.49       68.48      6.00 o 
   4   4  12      232.10      208.59      8.78 o 
   5   4  12      261.63      251.81     16.07 o 
   6   4  12      159.47      130.22     15.18 o 
   7   4  12       78.57       76.24     15.52 o 
  -8   5  12      108.31      109.77     13.31 o 
  -7   5  12      146.76      136.36     16.61 o 
  -6   5  12       29.75       32.16      8.90 o 
  -5   5  12       13.04       19.80      7.65 o 
  -4   5  12      162.81      171.13      8.31 o 
  -3   5  12        0.29       -7.27      4.75 o 
  -2   5  12        5.11        3.82      4.89 o 
  -1   5  12        7.88        5.13      3.72 o 
   0   5  12       91.99       72.92      7.44 o 
   1   5  12        4.31        7.47      4.60 o 
   2   5  12       28.57       18.78      5.33 o 
   3   5  12       37.40       38.65      5.42 o 
   4   5  12      249.06      260.76      9.86 o 
   5   5  12       54.97       43.36      6.96 o 
   6   5  12        0.00      -12.99     10.63 o 
   7   5  12       32.91       22.60     13.83 o 
  -8   6  12       96.20       74.72     23.53 o 
  -7   6  12       74.74       87.29     11.95 o 
  -6   6  12        5.99        1.38      7.77 o 
  -5   6  12      123.26      107.99     14.34 o 
  -4   6  12        8.80       -1.03      5.43 o 
  -3   6  12       15.69       10.69      3.59 o 
  -2   6  12        2.50        3.02      3.73 o 
  -1   6  12      201.31      201.60      7.50 o 
   0   6  12       65.13       62.89      5.68 o 
   1   6  12      193.14      195.23     10.68 o 
   2   6  12        0.01       -7.43      4.89 o 
   3   6  12      150.21      120.16      7.04 o 
   4   6  12        8.40        3.02      5.37 o 
   5   6  12        1.20        3.04      9.61 o 
   6   6  12       44.73       23.61     12.82 o 
   7   6  12       21.24        5.90     13.49 o 
  -8   7  12      200.36      201.27     36.94 o 
  -7   7  12      137.79      115.74     14.84 o 
  -6   7  12      101.21      134.21     18.81 o 
  -5   7  12      110.60       98.70      9.55 o 
  -4   7  12       23.68       15.52      4.52 o 
  -3   7  12       66.15       64.78      5.64 o 
  -2   7  12        0.21       -3.42      3.70 o 
  -1   7  12       90.89      101.66      6.62 o 
   0   7  12        0.01        0.93      4.08 o 
   1   7  12       36.50       35.67      5.96 o 
   2   7  12        0.33       -5.29      5.16 o 
   3   7  12        1.60        0.52      5.05 o 
   4   7  12       16.56       14.80      5.91 o 
   5   7  12        3.97        8.43     10.63 o 
   6   7  12        0.31      -13.83     11.81 o 
  -7   8  12      133.18      171.13     22.01 o 
  -6   8  12       39.50       58.11     12.99 o 
  -5   8  12       33.24       36.20      8.14 o 
  -4   8  12       99.77      118.67     10.17 o 
  -3   8  12       13.12        0.25      4.28 o 
  -2   8  12        9.74        3.80      4.40 o 
  -1   8  12       72.87       66.15      8.20 o 
   0   8  12       40.19       38.46      5.59 o 
   1   8  12        1.22       -0.23      5.14 o 
   2   8  12       96.30      108.99      8.71 o 
   3   8  12       32.33       33.48     10.80 o 
   4   8  12        1.78       -5.25      9.02 o 
   5   8  12        5.90       -9.28     11.47 o 
   6   8  12       14.06      -15.35     12.48 o 
  -7   9  12       15.58       43.63     35.08 o 
  -6   9  12      196.19      179.06     16.64 o 
  -5   9  12      286.13      307.41     13.82 o 
  -4   9  12        1.00      -10.79      6.26 o 
  -3   9  12      111.08      109.61     17.68 o 
  -2   9  12      171.50      165.28     10.58 o 
  -1   9  12      120.47      117.89     13.12 o 
   0   9  12      166.10      156.54     10.25 o 
   1   9  12        7.46        8.09      7.97 o 
   2   9  12      134.30      121.43     12.52 o 
   3   9  12        6.39        0.66      7.20 o 
   4   9  12        6.01        6.30      8.54 o 
   5   9  12       15.48       15.18     11.98 o 
  -6  10  12      275.34      296.06     14.39 o 
  -5  10  12       15.14       18.24      8.15 o 
  -4  10  12       13.77       23.67      8.29 o 
  -3  10  12       42.26       31.72      8.33 o 
  -2  10  12       46.10       52.34      8.88 o 
  -1  10  12       63.08       43.50      8.75 o 
   0  10  12        0.00       -9.51     13.70 o 
   1  10  12        0.17       -0.95      7.92 o 
   2  10  12       25.57       25.47      9.42 o 
   3  10  12       35.25       48.93     20.33 o 
   4  10  12        2.84       -8.60     10.80 o 
   5  10  12       19.23       32.39     12.99 o 
  -6  11  12        0.02       17.15     12.14 o 
  -5  11  12      110.89      127.47     14.76 o 
  -4  11  12        2.16       -5.27      7.49 o 
  -3  11  12      181.78      213.28     12.62 o 
  -2  11  12        7.46        7.19     10.80 o 
  -1  11  12       77.18       89.74     13.56 o 
   0  11  12      119.19       98.07     10.86 o 
   1  11  12        4.00        8.09      8.51 o 
   2  11  12      127.26      139.17     14.04 o 
   3  11  12        0.02        2.97      7.95 o 
   4  11  12       94.38       91.76     14.51 o 
  -5  12  12      153.03      179.77     19.37 o 
  -4  12  12        5.59        4.93      8.14 o 
  -3  12  12        7.22       13.43      8.80 o 
  -2  12  12      144.82      154.40     11.90 o 
  -1  12  12       17.24       29.83      8.97 o 
   0  12  12        0.10        8.47      9.15 o 
   1  12  12       10.72       -5.36     13.41 o 
   2  12  12       29.32       46.82     11.28 o 
   3  12  12       24.82       23.61     10.80 o 
  -3  13  12      422.76      557.32     20.52 o 
  -2  13  12        2.96        4.31     10.68 o 
  -1  13  12        9.36        2.47     13.21 o 
   0  13  12       32.33       38.45     10.50 o 
   1  13  12        3.67        1.49     10.46 o 
  -1 -18  13      691.68      724.79     49.76 o 
   0 -18  13       18.69        3.88     19.73 o 
   1 -18  13     1172.04     1259.82     67.98 o 
   2 -18  13       51.35       93.95     14.84 o 
  -3 -17  13        2.86       -0.43     10.29 o 
  -2 -17  13       89.69      108.84     14.74 o 
  -1 -17  13      782.44      798.03     30.34 o 
   0 -17  13        1.73      -10.50      8.64 o 
   1 -17  13       55.08       67.98     22.94 o 
   2 -17  13       37.03       66.46     13.16 o 
   3 -17  13       20.51       41.16     13.66 o 
   4 -17  13        9.86       28.00     14.67 o 
  -4 -16  13      117.19      154.87     17.44 o 
  -3 -16  13       98.24      128.72     29.60 o 
  -2 -16  13       20.70        6.87      9.05 o 
  -1 -16  13      606.06      653.09     26.33 o 
   0 -16  13       63.92       75.30     17.63 o 
   1 -16  13       74.79       78.38      8.76 o 
   2 -16  13       37.12       51.61     11.81 o 
   3 -16  13       16.37       19.40     12.65 o 
   4 -16  13       35.39       49.25     15.01 o 
   5 -16  13       13.27       18.05     14.84 o 
  -5 -15  13        6.52       10.98     10.80 o 
  -4 -15  13        8.50       15.00     10.93 o 
  -3 -15  13       31.12       26.06     10.76 o 
  -2 -15  13      202.97      213.41     11.58 o 
  -1 -15  13      562.90      548.10     17.41 o 
   0 -15  13       61.67       59.89     10.98 o 
   1 -15  13      104.62      132.86      9.11 o 
   2 -15  13       26.16       27.63      8.09 o 
   3 -15  13       97.79      124.31     15.35 o 
   4 -15  13      149.21      145.73     16.53 o 
   5 -15  13        0.24      -15.01     12.82 o 
  -6 -14  13       14.81       19.33     11.42 o 
  -5 -14  13        4.48       -9.13      9.35 o 
  -4 -14  13       78.61       86.14     13.08 o 
  -3 -14  13      216.80      212.49     14.26 o 
  -2 -14  13        0.31        5.52      7.70 o 
  -1 -14  13       42.21       58.07      7.75 o 
   0 -14  13        6.52        4.78      6.19 o 
   1 -14  13        6.20        2.46      4.46 o 
   2 -14  13        6.77       -1.60      5.90 o 
   3 -14  13        1.70       -4.89     10.12 o 
   4 -14  13        3.16       -4.72     12.14 o 
   5 -14  13       23.58       28.51     14.00 o 
   6 -14  13       28.49       32.72     14.84 o 
  -6 -13  13       43.02       59.65     13.53 o 
  -5 -13  13        8.69        6.60      9.26 o 
  -4 -13  13       37.86       46.03     14.25 o 
  -3 -13  13        2.07        0.56      8.94 o 
  -2 -13  13        2.62        4.41      6.86 o 
  -1 -13  13       35.23       51.63      7.84 o 
   0 -13  13       45.99       55.01     11.02 o 
   1 -13  13       11.56       -0.82      4.72 o 
   2 -13  13       67.34       67.84      7.52 o 
   3 -13  13        5.12       -8.02      5.93 o 
   4 -13  13       78.55       83.83     14.00 o 
   5 -13  13      238.13      222.82     18.39 o 
   6 -13  13       61.74       61.73     15.86 o 
  -7 -12  13      176.00      193.99     15.76 o 
  -6 -12  13       41.95       31.88     11.23 o 
  -5 -12  13       10.39        4.68     12.48 o 
  -4 -12  13        6.64       -1.55      7.14 o 
  -3 -12  13        4.54        2.80      6.81 o 
  -2 -12  13        3.06        5.30      5.37 o 
  -1 -12  13        8.03       12.63      5.53 o 
   0 -12  13       77.14       70.72      8.12 o 
   1 -12  13       73.47       59.39      6.37 o 
   2 -12  13       26.49       20.50      6.30 o 
   3 -12  13        4.54       -3.64      6.30 o 
   4 -12  13      394.67      388.94     15.53 o 
   5 -12  13       13.93        9.28     12.14 o 
   6 -12  13        0.81       16.02     13.33 o 
   7 -12  13      141.99      177.61     20.58 o 
  -7 -11  13       71.27       79.99     13.58 o 
  -6 -11  13        1.82        0.66      8.96 o 
  -5 -11  13        0.02       -7.98      7.36 o 
  -4 -11  13      110.43      113.29     11.95 o 
  -3 -11  13        0.69        0.76      5.43 o 
  -2 -11  13       48.60       45.69      6.41 o 
  -1 -11  13       14.96       15.44      5.42 o 
   0 -11  13      145.33      135.67      7.01 o 
   1 -11  13      556.66      512.72     12.86 o 
   2 -11  13     1172.00     1156.90     26.13 o 
   3 -11  13        4.49       -1.38      5.60 o 
   4 -11  13      314.47      253.32     14.52 o 
   5 -11  13       75.60      111.66     14.51 o 
   6 -11  13       91.97       83.83     15.52 o 
   7 -11  13        2.19      -11.81     13.83 o 
  -8 -10  13        8.64        1.11     10.65 o 
  -7 -10  13        0.00       -6.57      9.49 o 
  -6 -10  13        3.35       -2.95      8.33 o 
  -5 -10  13       49.21       58.14     10.88 o 
  -4 -10  13       11.03        9.86      5.47 o 
  -3 -10  13       12.86       11.55      5.71 o 
  -2 -10  13        0.04       -4.56      3.95 o 
  -1 -10  13        0.48       -0.76      3.20 o 
   0 -10  13      196.04      202.01      8.20 o 
   1 -10  13      446.90      432.53     10.38 o 
   2 -10  13     2695.37     2574.99     69.75 o 
   3 -10  13      226.54      220.26      9.46 o 
   4 -10  13      233.94      213.95     22.16 o 
   5 -10  13        0.11       -1.01     10.46 o 
   6 -10  13        0.37       22.26     12.48 o 
   7 -10  13        1.30       -5.90     13.49 o 
  -8  -9  13        0.98       -3.48     10.72 o 
  -7  -9  13       39.51       46.14     11.22 o 
  -6  -9  13       13.50       -0.18      7.79 o 
  -5  -9  13        9.06       16.94      7.01 o 
  -4  -9  13       28.07       30.56      5.16 o 
  -3  -9  13       54.75       46.00      5.78 o 
  -2  -9  13        0.18       -7.68      3.84 o 
  -1  -9  13       31.09       27.45      5.11 o 
   0  -9  13       90.33       88.98      7.96 o 
   1  -9  13     1059.10     1065.32     23.39 o 
   2  -9  13     3078.16     2842.70     56.07 o 
   3  -9  13      357.30      366.05     13.76 o 
   4  -9  13       61.64       63.35      7.14 o 
   5  -9  13      141.94      123.68     10.82 o 
   6  -9  13       64.94       53.47     13.16 o 
   7  -9  13        0.02      -23.11     11.98 o 
   8  -9  13       41.68       26.65     15.52 o 
  -8  -8  13        2.52       -4.28      9.88 o 
  -7  -8  13       39.01       58.39     11.20 o 
  -6  -8  13      216.52      198.97     18.55 o 
  -5  -8  13        9.66        8.90      4.50 o 
  -4  -8  13        1.33       -2.69      4.02 o 
  -3  -8  13        7.58        2.45      3.62 o 
  -2  -8  13       98.33      104.77      7.97 o 
  -1  -8  13      268.55      318.27      9.07 o 
   0  -8  13      751.23      772.66     15.97 o 
   1  -8  13     1622.15     1609.31     31.74 o 
   2  -8  13      215.04      218.13      7.24 o 
   3  -8  13       95.66       71.94      6.86 o 
   4  -8  13        2.53        0.28      5.46 o 
   5  -8  13        0.52        4.87      5.78 o 
   6  -8  13       52.19       55.49     12.65 o 
   7  -8  13        9.65       15.01     12.65 o 
   8  -8  13        7.76       -0.67     14.34 o 
  -8  -7  13       20.92       50.43     12.08 o 
  -7  -7  13        0.01       -9.49      8.01 o 
  -6  -7  13       35.46       58.26     13.07 o 
  -5  -7  13      147.14      122.35      9.78 o 
  -4  -7  13       57.70       62.86      7.81 o 
  -3  -7  13      261.34      240.37     13.08 o 
  -2  -7  13        5.76       -3.72      4.77 o 
  -1  -7  13        4.27        2.98      5.16 o 
   0  -7  13      109.93      127.30      6.00 o 
   1  -7  13       24.75       27.23      5.38 o 
   2  -7  13        9.70       16.89      3.97 o 
   3  -7  13      203.03      164.25      7.71 o 
   4  -7  13        0.63       -2.01      4.92 o 
   5  -7  13       42.25       37.67      9.48 o 
   6  -7  13       51.30       40.31     12.14 o 
   7  -7  13       11.61       -6.92     11.81 o 
   8  -7  13       29.31       26.48     14.67 o 
  -9  -6  13        0.12       -3.77     10.54 o 
  -8  -6  13       16.69       26.58     10.49 o 
  -7  -6  13       29.55       23.42      9.41 o 
  -6  -6  13       85.97       91.42      8.95 o 
  -5  -6  13      676.73      604.55     20.25 o 
  -4  -6  13      820.80      656.35     20.64 o 
  -3  -6  13       86.21      101.78      6.39 o 
  -2  -6  13      236.60      218.88     14.37 o 
  -1  -6  13      289.48      287.48      9.61 o 
   0  -6  13        1.16       22.52      4.22 o 
   1  -6  13      375.88      348.56      9.11 o 
   2  -6  13       52.89       71.92      6.42 o 
   3  -6  13      266.69      253.10      8.77 o 
   4  -6  13       83.18       69.45      6.67 o 
   5  -6  13        0.28       -2.93      5.50 o 
   6  -6  13       71.53       49.76     11.98 o 
   7  -6  13        0.00       -2.87     11.81 o 
   8  -6  13       16.01        8.27     13.83 o 
  -9  -5  13        5.39        4.04     10.45 o 
  -8  -5  13       91.91       89.74     13.00 o 
  -7  -5  13        0.01        4.27      8.18 o 
  -6  -5  13      270.54      226.89     19.65 o 
  -5  -5  13        4.35        2.86      5.86 o 
  -4  -5  13     1609.26     1364.44     35.45 o 
  -3  -5  13        2.42       -0.19      2.85 o 
  -2  -5  13       57.77       75.06      4.44 o 
  -1  -5  13       98.86      102.09      4.55 o 
   0  -5  13       97.42      110.71      8.32 o 
   1  -5  13      253.32      238.23      7.24 o 
   2  -5  13       20.88       32.68      8.54 o 
   3  -5  13       11.29        8.29      4.65 o 
   4  -5  13       64.72       65.11      6.49 o 
   5  -5  13      156.86      157.65      9.37 o 
   6  -5  13       32.89       27.83     10.96 o 
   7  -5  13        7.25       10.63     12.14 o 
   8  -5  13       31.27       48.58     15.52 o 
  -9  -4  13       11.10       22.12     10.91 o 
  -8  -4  13        0.18        0.81      9.39 o 
  -7  -4  13      100.47      100.23     15.86 o 
  -6  -4  13     1363.14     1033.01     30.19 o 
  -5  -4  13      112.92      128.72      8.65 o 
  -4  -4  13      278.05      255.48     15.49 o 
  -3  -4  13      242.13      189.33      9.02 o 
  -2  -4  13        6.53        6.22      3.83 o 
  -1  -4  13       34.04       35.70      2.63 o 
   0  -4  13      188.89      187.39      5.58 o 
   1  -4  13        8.37        4.72      2.86 o 
   2  -4  13      110.37       94.90      7.57 o 
   3  -4  13        0.12       -7.35      4.15 o 
   4  -4  13       32.56       21.02      7.58 o 
   5  -4  13      227.50      213.10     10.79 o 
   6  -4  13        3.43        6.75     10.12 o 
   7  -4  13       18.58       15.69     12.31 o 
   8  -4  13       21.53        6.24     13.83 o 
  -9  -3  13        1.61        0.83      9.74 o 
  -8  -3  13       10.59        7.66      9.19 o 
  -7  -3  13        0.47       -3.14      7.46 o 
  -6  -3  13       36.98       14.95     11.13 o 
  -5  -3  13       22.94       16.53     13.83 o 
  -4  -3  13       11.55       -4.30      7.17 o 
  -3  -3  13      109.95       87.51      7.19 o 
  -2  -3  13       67.50       78.24      6.51 o 
  -1  -3  13        0.29       -2.61      1.68 o 
   0  -3  13       48.68       53.81      3.63 o 
   1  -3  13      124.30      131.57      5.99 o 
   2  -3  13      369.24      365.57     12.62 o 
   3  -3  13      653.98      650.54     15.04 o 
   4  -3  13       54.93       70.21      6.49 o 
   5  -3  13      219.20      196.02      8.99 o 
   6  -3  13       19.85        8.50      7.52 o 
   7  -3  13       33.05       27.66     12.14 o 
   8  -3  13       24.08       -4.22     13.66 o 
  -9  -2  13        1.79        8.87     10.20 o 
  -8  -2  13        0.80       -0.40      8.47 o 
  -7  -2  13      110.89       96.06     10.27 o 
  -6  -2  13      198.45      167.49     24.71 o 
  -5  -2  13      137.52      131.73     22.10 o 
  -4  -2  13      261.21      194.24     13.76 o 
  -3  -2  13      971.42     1026.24     24.78 o 
  -2  -2  13       98.53       90.52      6.00 o 
  -1  -2  13       92.73      117.04      3.88 o 
   0  -2  13        6.30        3.15      2.39 o 
   1  -2  13       73.67       77.37      5.20 o 
   2  -2  13      127.45      131.88      8.94 o 
   3  -2  13        8.51       19.17     10.24 o 
   4  -2  13       91.60      100.96      7.22 o 
   5  -2  13       41.06       48.48      6.40 o 
   6  -2  13        0.06        0.02      6.84 o 
   7  -2  13       21.45       38.79     12.48 o 
   8  -2  13       33.84       14.34     13.83 o 
  -9  -1  13       10.98        3.36     10.29 o 
  -8  -1  13        0.70       -7.76     14.08 o 
  -7  -1  13       14.65       10.93     11.81 o 
  -6  -1  13       11.87        3.94      7.42 o 
  -5  -1  13       63.60       44.02     16.87 o 
  -4  -1  13       98.84      113.62     11.62 o 
  -3  -1  13      136.21      184.65      9.30 o 
  -2  -1  13     2118.58     2059.59     37.21 o 
  -1  -1  13      248.41      245.68      5.29 o 
   0  -1  13       38.51       34.59      3.47 o 
   1  -1  13        0.02        0.98      3.42 o 
   2  -1  13      467.58      492.93     15.20 o 
   3  -1  13       74.86       78.53     15.57 o 
   4  -1  13      550.87      524.07     13.20 o 
   5  -1  13        1.65       -5.70      4.95 o 
   6  -1  13        4.78       -5.12      7.13 o 
   7  -1  13       21.89       50.10     12.82 o 
   8  -1  13       80.75      105.93     17.04 o 
  -9   0  13        9.81        2.70      7.33 o 
  -8   0  13       47.83       47.80      7.56 o 
  -7   0  13       11.06       14.29      7.33 o 
  -6   0  13        1.42      -10.96     14.17 o 
  -5   0  13       45.38       50.10     16.87 o 
  -4   0  13      302.40      294.59     11.59 o 
  -3   0  13      802.13      840.43     17.30 o 
  -2   0  13     1617.87     1710.72     29.05 o 
  -1   0  13     1459.88     1468.73     20.62 o 
   0   0  13      182.06      202.56     13.24 o 
   1   0  13        2.85        0.08      3.61 o 
   2   0  13      150.99      172.25      8.99 o 
   3   0  13        2.36        1.82      3.98 o 
   4   0  13      223.17      212.68     10.61 o 
   5   0  13        5.47        1.51      5.25 o 
   6   0  13       22.14       38.12     11.30 o 
   7   0  13       21.16       21.59     12.48 o 
   8   0  13        6.59       -1.86     13.83 o 
  -9   1  13        0.03       -4.54     13.44 o 
  -8   1  13       17.76       22.89      9.41 o 
  -7   1  13        0.45      -13.14      6.71 o 
  -6   1  13      151.11      147.75      9.20 o 
  -5   1  13        0.04        0.58      9.48 o 
  -4   1  13      460.24      416.36     20.26 o 
  -3   1  13     2488.32     2612.04     43.01 o 
  -2   1  13      644.51      672.80     12.86 o 
  -1   1  13     5146.18     4895.11     77.49 o 
   0   1  13      859.25      976.51     24.92 o 
   1   1  13      125.77      119.77      6.32 o 
   2   1  13        0.00       -4.33      4.11 o 
   3   1  13        3.76        2.42      3.98 o 
   4   1  13       24.20       28.02     11.93 o 
   5   1  13       48.56       42.56      6.55 o 
   6   1  13       62.16       62.75     12.14 o 
   7   1  13       16.71       17.37     12.65 o 
   8   1  13       61.67       71.86     16.36 o 
  -9   2  13       37.20       38.52     10.43 o 
  -8   2  13        1.28       -5.26      8.42 o 
  -7   2  13        8.50        1.02      7.13 o 
  -6   2  13       47.72       37.62      7.39 o 
  -5   2  13        0.33       -1.13      9.88 o 
  -4   2  13      367.47      355.56     15.84 o 
  -3   2  13     6015.81     5829.72     97.77 o 
  -2   2  13       17.41       28.80      3.67 o 
  -1   2  13       80.70       76.41      6.15 o 
   0   2  13      383.26      335.35      9.43 o 
   1   2  13      599.82      655.26     15.31 o 
   2   2  13        1.31       -4.43      4.26 o 
   3   2  13       46.30       45.04      4.93 o 
   4   2  13       20.41       10.84      5.01 o 
   5   2  13       14.39       12.45      5.82 o 
   6   2  13        5.52       -4.22     10.29 o 
   7   2  13        5.10       -1.86     12.14 o 
   8   2  13       67.39       62.07     16.36 o 
  -9   3  13        0.00       -7.60     22.11 o 
  -8   3  13       13.36       13.21     10.19 o 
  -7   3  13        4.89        3.48      7.55 o 
  -6   3  13        0.05       -7.11      6.14 o 
  -5   3  13       17.82        9.67      5.91 o 
  -4   3  13       76.85       86.67      9.12 o 
  -3   3  13     1556.35     1450.59     24.65 o 
  -2   3  13        0.47       -0.64      3.61 o 
  -1   3  13     1227.66     1290.18     27.56 o 
   0   3  13      856.64      801.25     20.17 o 
   1   3  13      501.64      531.85     13.63 o 
   2   3  13       13.69        9.66      4.88 o 
   3   3  13        0.96       -2.39      4.12 o 
   4   3  13        2.20       -4.07      5.69 o 
   5   3  13        6.50        4.54      5.91 o 
   6   3  13       30.05       20.58     11.47 o 
   7   3  13       52.00       64.10     14.51 o 
  -8   4  13        1.15        9.28      9.69 o 
  -7   4  13        1.50        8.32      8.75 o 
  -6   4  13        8.49       19.44      7.97 o 
  -5   4  13       22.07        8.51      6.70 o 
  -4   4  13       32.72       33.81      5.96 o 
  -3   4  13      623.06      587.16     14.26 o 
  -2   4  13      257.31      271.53     10.37 o 
  -1   4  13      864.46      902.14     17.29 o 
   0   4  13      130.80      112.83      9.78 o 
   1   4  13      381.29      332.76     10.68 o 
   2   4  13        0.02       -1.11      4.52 o 
   3   4  13      219.75      214.52      8.01 o 
   4   4  13       18.93       15.52      5.67 o 
   5   4  13       63.27       46.80      9.17 o 
   6   4  13        6.12        2.36     10.63 o 
   7   4  13        4.65        5.57     12.99 o 
  -8   5  13       68.50      100.10     13.25 o 
  -7   5  13        0.47       -2.34      8.60 o 
  -6   5  13        2.29        5.41      7.98 o 
  -5   5  13       45.01       44.80      7.35 o 
  -4   5  13       27.81       37.02      6.55 o 
  -3   5  13      283.00      284.88     11.19 o 
  -2   5  13        9.07        0.33      4.95 o 
  -1   5  13      820.44      800.75     17.07 o 
   0   5  13       19.27       19.41      4.82 o 
   1   5  13       72.61       77.21      6.78 o 
   2   5  13       11.85        0.20      4.95 o 
   3   5  13       30.09       25.84      5.77 o 
   4   5  13       36.80       37.36      7.14 o 
   5   5  13       13.97       12.56      7.02 o 
   6   5  13        0.36       -4.55     10.96 o 
   7   5  13        9.38        4.22     13.16 o 
  -8   6  13       32.88       86.34     26.06 o 
  -7   6  13        9.85       28.01     18.81 o 
  -6   6  13        1.79       -2.95      8.28 o 
  -5   6  13       21.20       18.45      6.95 o 
  -4   6  13       38.80       32.04      6.93 o 
  -3   6  13        9.79        8.77      5.54 o 
  -2   6  13       37.55       51.10      5.06 o 
  -1   6  13        7.18        4.80      4.11 o 
   0   6  13      303.38      314.88     10.54 o 
   1   6  13      108.58       96.64      7.56 o 
   2   6  13       28.35       27.73      6.28 o 
   3   6  13        7.86        4.38      4.83 o 
   4   6  13       23.10       27.33      7.58 o 
   5   6  13        7.88       -3.17      7.54 o 
   6   6  13        5.44       -0.17     11.47 o 
  -7   7  13        0.32        6.67     19.73 o 
  -6   7  13        0.02        7.06     10.09 o 
  -5   7  13        1.14       -1.24      9.88 o 
  -4   7  13       11.12        4.60      6.26 o 
  -3   7  13       20.37       19.33      5.36 o 
  -2   7  13       69.45       76.58      5.98 o 
  -1   7  13        7.34        2.15      4.24 o 
   0   7  13      569.78      544.39     15.01 o 
   1   7  13        5.60        6.04      5.17 o 
   2   7  13      186.08      167.72      9.20 o 
   3   7  13       36.60       48.22      7.33 o 
   4   7  13        4.67        6.67      7.32 o 
   5   7  13       30.77       27.49     11.30 o 
   6   7  13        1.36       -6.41     11.47 o 
  -7   8  13        0.06       16.56     10.22 o 
  -6   8  13        9.06        8.59      7.79 o 
  -5   8  13        0.91       -1.04      6.72 o 
  -4   8  13        2.70        2.07      6.51 o 
  -3   8  13       54.63       70.54     12.40 o 
  -2   8  13        0.11       -1.04      5.96 o 
  -1   8  13        9.66       -1.12      6.21 o 
   0   8  13      773.05      682.43     23.30 o 
   1   8  13       61.31       53.36      9.35 o 
   2   8  13       55.91       42.77     10.14 o 
   3   8  13      169.33      147.37      9.40 o 
   4   8  13       15.17       32.26      8.45 o 
   5   8  13       10.06       10.29     11.13 o 
  -6   9  13        0.00        1.05      7.43 o 
  -5   9  13        3.11        5.14      7.45 o 
  -4   9  13        2.02       -1.35     13.08 o 
  -3   9  13        7.14        9.29      7.06 o 
  -2   9  13       71.63       60.57      8.95 o 
  -1   9  13      100.24      109.74     10.52 o 
   0   9  13      145.88      124.62     11.71 o 
   1   9  13       36.02       36.87      9.36 o 
   2   9  13        0.17       12.47      8.35 o 
   3   9  13       24.21       28.69      7.42 o 
   4   9  13       50.54       71.23      9.88 o 
   5   9  13        4.46       -6.41     10.96 o 
  -6  10  13       64.79      100.96     11.01 o 
  -5  10  13       21.94       26.03      8.84 o 
  -4  10  13        0.01        6.63      7.49 o 
  -3  10  13        2.09       -0.27      7.37 o 
  -2  10  13       19.21       14.25      7.83 o 
  -1  10  13       37.46       29.87      8.11 o 
   0  10  13       50.00       42.95     12.31 o 
   1  10  13       10.54       11.19      9.87 o 
   2  10  13       96.53      100.20     12.87 o 
   3  10  13        1.55       -7.93     12.14 o 
   4  10  13       87.69       91.93     12.65 o 
  -5  11  13        0.00      -10.65     23.02 o 
  -4  11  13        6.21       -5.98      8.19 o 
  -3  11  13       27.43       38.55      9.54 o 
  -2  11  13        3.63       -9.43      7.41 o 
  -1  11  13       11.77       -4.69      7.34 o 
   0  11  13      109.60      114.86     13.22 o 
   1  11  13        1.29       -1.39     10.88 o 
   2  11  13        0.01        7.25      8.99 o 
   3  11  13       10.99        5.40     15.01 o 
  -4  12  13       23.59       35.70     10.31 o 
  -3  12  13        1.31       -2.78      7.94 o 
  -2  12  13        8.48       -1.59      8.49 o 
  -1  12  13        0.18        6.28      8.21 o 
   0  12  13        8.18       10.33     14.42 o 
   1  12  13       45.01       29.59     10.07 o 
   2  12  13        0.57       12.61      8.79 o 
  -1  13  13      146.30      154.88     13.88 o 
  -1 -18  14        3.69       -3.70     10.37 o 
   0 -18  14        0.50       10.46     17.54 o 
  -3 -17  14       36.03       27.69     11.75 o 
  -2 -17  14       16.53        8.49      9.67 o 
  -1 -17  14       19.55       23.36     11.03 o 
   0 -17  14        0.33       -6.57      8.81 o 
   2 -17  14        1.36        0.67     10.96 o 
   3 -17  14       63.10      117.40     15.69 o 
  -4 -16  14       68.07      106.41     15.37 o 
  -3 -16  14      199.37      180.58     15.07 o 
  -2 -16  14      347.01      324.02     18.53 o 
  -1 -16  14       27.26       18.40     10.09 o 
   0 -16  14      184.74      195.68     14.91 o 
   1 -16  14        0.26       -5.40     10.29 o 
   2 -16  14       69.11       90.41     12.99 o 
   3 -16  14        3.37        0.51     11.30 o 
   4 -16  14       23.31       22.10     13.33 o 
  -5 -15  14       60.03       67.78     13.31 o 
  -4 -15  14       83.96       99.19     14.15 o 
  -3 -15  14      200.66      192.39     14.89 o 
  -2 -15  14      111.11      107.65     13.72 o 
  -1 -15  14      186.16      196.86     15.38 o 
   0 -15  14      131.33      141.80     12.67 o 
   1 -15  14        1.00        0.17      9.11 o 
   2 -15  14       12.50       16.64      7.50 o 
   3 -15  14       19.77       12.99     11.47 o 
   4 -15  14        0.02       -9.78     11.47 o 
   5 -15  14        2.76        7.08     13.49 o 
  -5 -14  14      358.15      376.92     21.08 o 
  -4 -14  14      448.49      423.25     20.50 o 
  -3 -14  14       69.46       78.93     12.08 o 
  -2 -14  14      191.84      204.10     13.82 o 
  -1 -14  14        0.94        1.68      7.23 o 
   0 -14  14       11.99       12.99      8.43 o 
   1 -14  14        9.31        6.92      9.95 o 
   2 -14  14        9.40        9.03      6.94 o 
   3 -14  14        0.14       -5.48      6.82 o 
   4 -14  14        6.51        2.02     11.47 o 
   5 -14  14        9.10        7.25     13.16 o 
   6 -14  14       25.29       33.90     15.18 o 
  -6 -13  14        1.31      -11.88      9.83 o 
  -5 -13  14        0.65       12.38     11.13 o 
  -4 -13  14       55.26       69.79     11.47 o 
  -3 -13  14        0.11       -9.35      6.60 o 
  -2 -13  14        0.01       -6.33      6.03 o 
  -1 -13  14        6.58        8.82      7.05 o 
   0 -13  14        4.75       -0.84      5.24 o 
   1 -13  14        0.00       -7.58      4.72 o 
   2 -13  14       32.83       30.17      6.61 o 
   3 -13  14        7.14      -12.83     10.21 o 
   4 -13  14       39.49       42.34     12.82 o 
   5 -13  14        2.81       -2.36     12.31 o 
   6 -13  14        1.06       -1.01     13.33 o 
  -7 -12  14        1.52        5.70      9.81 o 
  -6 -12  14      124.82      145.72     15.84 o 
  -5 -12  14        2.37       -4.87      8.17 o 
  -4 -12  14      257.53      279.84     15.45 o 
  -3 -12  14      125.53      117.37     12.57 o 
  -2 -12  14      174.43      190.99      9.47 o 
  -1 -12  14        7.68        8.26      5.53 o 
   0 -12  14        6.36        2.15      5.50 o 
   1 -12  14       59.17       57.72      7.92 o 
   2 -12  14       35.58       38.38      6.51 o 
   3 -12  14        7.72      -12.44      6.22 o 
   4 -12  14      136.53      129.73     14.84 o 
   5 -12  14       15.86       15.35     12.14 o 
   6 -12  14       63.78       70.34     15.69 o 
  -7 -11  14       17.20       35.35     11.46 o 
  -6 -11  14       64.25       73.35     12.44 o 
  -5 -11  14        2.98       -0.66      7.75 o 
  -4 -11  14        0.10       -6.23      6.27 o 
  -3 -11  14      148.32      141.90     11.66 o 
  -2 -11  14      277.75      283.20     10.79 o 
  -1 -11  14      364.51      352.62     13.60 o 
   0 -11  14      240.77      199.48      9.30 o 
   1 -11  14       22.16        8.95     11.98 o 
   2 -11  14      497.38      467.98     17.31 o 
   3 -11  14        7.86      -11.92      5.96 o 
   4 -11  14        6.35       -6.91      9.74 o 
   5 -11  14       20.60       21.08     11.81 o 
   6 -11  14        3.43       -1.52     12.48 o 
   7 -11  14        1.25       12.31     14.84 o 
  -7 -10  14        5.73       -0.13      9.25 o 
  -6 -10  14        3.32       -1.63     10.71 o 
  -5 -10  14        6.94        0.35      7.29 o 
  -4 -10  14       74.17       78.47      7.08 o 
  -3 -10  14        2.50        2.83      4.42 o 
  -2 -10  14      203.23      192.69      8.62 o 
  -1 -10  14        0.19       -3.47      4.45 o 
   0 -10  14       32.73       30.30      7.05 o 
   1 -10  14        9.58        1.72      5.84 o 
   2 -10  14        0.11      -11.34      5.67 o 
   3 -10  14      148.82      127.37      8.72 o 
   4 -10  14        0.97       -6.33      6.70 o 
   5 -10  14        2.34       -7.59     10.29 o 
   6 -10  14       25.31       44.53     13.66 o 
   7 -10  14       25.28       36.26     14.17 o 
  -8  -9  14        0.13       -1.49     15.18 o 
  -7  -9  14        1.87       -5.01      8.86 o 
  -6  -9  14        0.32       -1.61      8.22 o 
  -5  -9  14       15.51        4.94      6.97 o 
  -4  -9  14       30.12       37.25      5.44 o 
  -3  -9  14       39.42       39.29      5.16 o 
  -2  -9  14       35.99       27.43      4.99 o 
  -1  -9  14       67.65       78.33      7.64 o 
   0  -9  14      713.78      693.87     17.47 o 
   1  -9  14        1.68       -9.66      6.27 o 
   2  -9  14     1467.11     1479.21     24.71 o 
   3  -9  14     1822.64     1739.12     36.60 o 
   4  -9  14        1.30        4.35      6.15 o 
   5  -9  14       12.35        3.86      6.18 o 
   6  -9  14        3.49       -3.88     10.80 o 
   7  -9  14        9.22       -3.71     13.49 o 
  -8  -8  14       34.89       45.90     12.63 o 
  -7  -8  14        4.07        7.71      9.12 o 
  -6  -8  14        2.90       -3.55      7.60 o 
  -5  -8  14       37.34       40.44      5.71 o 
  -4  -8  14        8.77       14.02      4.22 o 
  -3  -8  14       27.36       38.18      4.61 o 
  -2  -8  14        1.86       -4.06      3.31 o 
  -1  -8  14     4728.71     4648.11     73.83 o 
   0  -8  14      881.31      865.13     19.26 o 
   1  -8  14     2317.40     2192.73     41.58 o 
   2  -8  14      218.09      213.37      9.21 o 
   3  -8  14      393.39      431.92     14.09 o 
   4  -8  14       61.50       70.32      7.07 o 
   5  -8  14      127.85      125.88      8.68 o 
   6  -8  14        2.10       -0.34     10.80 o 
   7  -8  14        0.48       -8.27     12.48 o 
   8  -8  14        9.55        4.39     13.83 o 
  -8  -7  14        0.20        7.36      9.56 o 
  -7  -7  14        0.45        1.66      8.94 o 
  -6  -7  14       79.64       76.91     10.23 o 
  -5  -7  14       31.66       21.27      6.89 o 
  -4  -7  14      168.85      144.70      9.65 o 
  -3  -7  14       68.80       48.96      6.69 o 
  -2  -7  14      305.73      270.25      9.96 o 
  -1  -7  14      265.48      245.14      7.49 o 
   0  -7  14      155.70      144.35      8.48 o 
   1  -7  14     1854.98     1803.21     34.69 o 
   2  -7  14       50.25       67.91     11.19 o 
   3  -7  14      720.36      761.06     16.64 o 
   4  -7  14        0.04       -7.13      5.12 o 
   5  -7  14       88.68       93.83     10.21 o 
   6  -7  14       11.22        5.23     10.46 o 
   7  -7  14        0.44      -14.34     11.81 o 
   8  -7  14       42.93       63.76     16.02 o 
  -8  -6  14       73.57      102.40     13.61 o 
  -7  -6  14        4.04        1.17      8.54 o 
  -6  -6  14       12.10       10.55      7.22 o 
  -5  -6  14       22.21       28.36      6.97 o 
  -4  -6  14      107.55       97.44     15.52 o 
  -3  -6  14      493.57      403.53     12.36 o 
  -2  -6  14      115.19      131.56      6.95 o 
  -1  -6  14     1260.68     1259.52     27.35 o 
   0  -6  14        0.09        3.07      4.70 o 
   1  -6  14     1041.14     1081.81     22.46 o 
   2  -6  14       21.21       22.42      6.53 o 
   3  -6  14        2.59        1.66      5.04 o 
   4  -6  14        1.40       -0.62      6.07 o 
   5  -6  14       10.12        2.04      8.86 o 
   6  -6  14        7.56       -3.88     10.12 o 
   7  -6  14        2.15       -1.35     11.98 o 
   8  -6  14        1.88       -3.37     13.83 o 
  -8  -5  14       51.84       43.49     11.62 o 
  -7  -5  14        2.86       -3.18      8.18 o 
  -6  -5  14       25.24       22.88      7.39 o 
  -5  -5  14        6.94       -1.99      7.34 o 
  -4  -5  14      128.66      138.93     10.37 o 
  -3  -5  14      429.60      379.69     11.34 o 
  -2  -5  14        2.93       -3.05      4.73 o 
  -1  -5  14       50.30       63.52      4.82 o 
   0  -5  14      205.22      204.09     11.09 o 
   1  -5  14        0.77       -4.36      4.21 o 
   2  -5  14      235.34      235.25     16.28 o 
   3  -5  14      145.63      135.27      6.97 o 
   4  -5  14       10.58       -0.96      5.55 o 
   5  -5  14        0.97       -9.50      9.67 o 
   6  -5  14       23.28       19.57     10.80 o 
   7  -5  14        1.23       -0.34     11.98 o 
   8  -5  14        2.34       -9.28     13.33 o 
  -9  -4  14      120.50      134.40     39.72 o 
  -8  -4  14        0.00       -4.59     12.82 o 
  -7  -4  14       22.07       20.08      8.40 o 
  -6  -4  14        3.49       -1.17      6.34 o 
  -5  -4  14        0.96        1.23      7.51 o 
  -4  -4  14       69.14       89.73     18.22 o 
  -3  -4  14       30.55       24.31      5.49 o 
  -2  -4  14      242.02      200.14      8.87 o 
  -1  -4  14        8.49        6.77      2.48 o 
   0  -4  14      325.12      295.01      7.32 o 
   1  -4  14      176.96      173.77      8.29 o 
   2  -4  14       61.47       69.10      7.51 o 
   3  -4  14        2.15       -7.92      3.96 o 
   4  -4  14       49.81       50.19      7.06 o 
   5  -4  14        2.89       -9.51      6.40 o 
   6  -4  14       27.64       30.87     10.96 o 
   7  -4  14       64.06       69.83     14.17 o 
   8  -4  14        4.00       -7.93     13.49 o 
  -9  -3  14        3.20       15.35     10.03 o 
  -8  -3  14       15.16        2.03     10.54 o 
  -7  -3  14        1.37       -6.00      7.26 o 
  -6  -3  14        8.97       12.65     16.19 o 
  -5  -3  14      121.12      127.85     21.76 o 
  -4  -3  14        7.62        1.78      7.51 o 
  -3  -3  14        0.01       -2.11      5.51 o 
  -2  -3  14       45.01       37.44      5.61 o 
  -1  -3  14      147.81      157.15      4.34 o 
   0  -3  14       80.36       78.75      5.34 o 
   1  -3  14       34.41       40.24      5.66 o 
   2  -3  14       86.37       94.50      7.63 o 
   3  -3  14      206.38      188.25      7.28 o 
   4  -3  14      194.85      171.34     10.22 o 
   5  -3  14      240.12      257.42     11.84 o 
   6  -3  14       57.93       60.00      9.20 o 
   7  -3  14        0.00       -6.07     11.64 o 
   8  -3  14        1.29       -9.78     13.16 o 
  -9  -2  14      214.06      203.76     14.05 o 
  -8  -2  14       25.35       48.84     14.59 o 
  -7  -2  14       17.22       14.29      8.03 o 
  -6  -2  14        4.16      -15.52     13.49 o 
  -5  -2  14       85.66       94.12     19.57 o 
  -4  -2  14        7.89        2.15      5.35 o 
  -3  -2  14        0.37       -1.33      4.82 o 
  -2  -2  14       47.25       63.09      6.30 o 
  -1  -2  14      167.66      150.03      4.59 o 
   0  -2  14        8.20        2.74      4.37 o 
   1  -2  14        0.95       -0.81      3.57 o 
   2  -2  14      415.58      439.12     14.59 o 
   3  -2  14       97.38      100.41      6.13 o 
   4  -2  14      246.12      229.49     14.57 o 
   5  -2  14      329.49      351.48     11.41 o 
   6  -2  14      115.84       97.07     10.19 o 
   7  -2  14        3.29       10.80     11.98 o 
   8  -2  14       11.64       19.57     14.00 o 
  -9  -1  14        2.39        2.75      8.91 o 
  -8  -1  14      122.62      122.09     27.49 o 
  -7  -1  14      109.78      120.26     18.30 o 
  -6  -1  14       46.69       50.26     18.55 o 
  -5  -1  14        0.78        1.01     12.99 o 
  -4  -1  14        0.89       -4.16      5.09 o 
  -3  -1  14        0.01       -1.72      7.08 o 
  -2  -1  14        4.57       10.98      3.80 o 
  -1  -1  14      228.64      214.30      8.49 o 
   0  -1  14      317.66      341.68     12.35 o 
   1  -1  14       28.45       36.02      4.89 o 
   2  -1  14       41.80       45.72      6.96 o 
   3  -1  14      239.09      254.77     11.90 o 
   4  -1  14      112.16      107.12      7.27 o 
   5  -1  14        0.84       -2.23      7.19 o 
   6  -1  14        7.04        4.42      8.86 o 
   7  -1  14        1.44        0.17     11.47 o 
   8  -1  14        0.65       14.00     13.66 o 
  -9   0  14        5.56       11.64      9.93 o 
  -8   0  14       24.47       19.02     10.45 o 
  -7   0  14       69.15       81.91      6.86 o 
  -6   0  14        0.10       -5.09     10.85 o 
  -5   0  14      110.17      125.03     14.17 o 
  -4   0  14       44.65       51.68      7.02 o 
  -3   0  14       16.94        2.33      4.93 o 
  -2   0  14       21.93       40.99      5.50 o 
  -1   0  14       63.68       73.95      5.81 o 
   0   0  14      440.27      496.45     23.19 o 
   1   0  14       30.48       35.72      5.06 o 
   2   0  14      101.27      104.74      8.54 o 
   3   0  14       31.97       24.86      7.14 o 
   4   0  14        1.18        3.64      4.91 o 
   5   0  14       21.23       26.79      6.18 o 
   6   0  14      149.04      167.32     14.67 o 
   7   0  14       11.36        8.94     12.14 o 
   8   0  14       47.38       47.73     15.01 o 
  -9   1  14      114.71      123.13     15.43 o 
  -8   1  14        0.14        6.44      8.46 o 
  -7   1  14       19.98       23.30      7.83 o 
  -6   1  14      193.41      177.96     17.16 o 
  -5   1  14       13.28       -4.84      9.65 o 
  -4   1  14       22.48       27.23      6.50 o 
  -3   1  14       99.18       91.75      6.51 o 
  -2   1  14       15.64       25.54      5.95 o 
  -1   1  14      160.18      202.52      8.33 o 
   0   1  14      344.90      363.92     13.49 o 
   1   1  14      150.83      133.67     15.52 o 
   2   1  14       70.36       79.13      7.40 o 
   3   1  14       46.49       38.79      7.61 o 
   4   1  14        1.80       -2.42      8.57 o 
   5   1  14       29.24       36.35      7.33 o 
   6   1  14       28.63       71.18     11.98 o 
   7   1  14        0.05       -0.84     11.47 o 
  -8   2  14        0.91       -8.16     10.00 o 
  -7   2  14       54.49       59.14      9.15 o 
  -6   2  14      206.51      214.82     13.06 o 
  -5   2  14      288.52      258.34     18.43 o 
  -4   2  14       10.76        7.17      5.82 o 
  -3   2  14      166.76      191.38     13.12 o 
  -2   2  14      713.84      670.87     28.17 o 
  -1   2  14        0.01        0.76      5.51 o 
   0   2  14        6.14       11.14      5.67 o 
   1   2  14      555.13      525.55     13.55 o 
   2   2  14        0.62       -5.91      4.55 o 
   3   2  14      122.22      106.30     10.63 o 
   4   2  14        6.18       -2.83      4.84 o 
   5   2  14       34.95       34.90     16.11 o 
   6   2  14        0.51        9.11     10.29 o 
   7   2  14        0.90        5.73     12.14 o 
  -8   3  14       18.40       23.81     13.91 o 
  -7   3  14      545.71      509.80     17.43 o 
  -6   3  14      144.80      140.30     11.82 o 
  -5   3  14      119.73      147.08     24.46 o 
  -4   3  14       86.61       83.74      9.36 o 
  -3   3  14       28.29       18.81     13.33 o 
  -2   3  14      466.14      458.95     19.42 o 
  -1   3  14      521.54      509.99     16.86 o 
   0   3  14      110.85      118.96      6.74 o 
   1   3  14      163.86      142.70      7.51 o 
   2   3  14       23.30       23.07      5.61 o 
   3   3  14      113.11      107.49     10.54 o 
   4   3  14        2.74       -0.42      5.07 o 
   5   3  14       43.76       47.20      9.81 o 
   6   3  14       15.45       18.55     11.30 o 
   7   3  14       94.55      113.52     16.02 o 
  -8   4  14       12.96       18.47     10.96 o 
  -7   4  14       99.64       96.39     14.67 o 
  -6   4  14      100.09       87.15     16.61 o 
  -5   4  14       33.25       38.35     10.07 o 
  -4   4  14       42.67       44.61      6.54 o 
  -3   4  14       22.63       21.37      6.91 o 
  -2   4  14      690.26      717.01     18.50 o 
  -1   4  14      262.04      254.85     10.32 o 
   0   4  14        4.57        0.92      4.28 o 
   1   4  14      243.86      200.54      9.62 o 
   2   4  14       59.51       72.75      7.22 o 
   3   4  14      109.93      111.64     10.56 o 
   4   4  14        8.96        7.52      5.48 o 
   5   4  14       11.41       15.21     10.12 o 
   6   4  14       47.41       43.86     12.31 o 
   7   4  14      181.22      139.49     16.19 o 
  -8   5  14      122.69      151.15     29.69 o 
  -7   5  14        0.20        9.61      8.24 o 
  -6   5  14      311.05      285.63     14.57 o 
  -5   5  14       14.07        9.72      6.22 o 
  -4   5  14       36.64       45.84      6.98 o 
  -3   5  14       62.35       70.93     10.08 o 
  -2   5  14        9.52        7.25      5.39 o 
  -1   5  14       85.17       68.28      5.89 o 
   0   5  14        8.47        1.67      4.50 o 
   1   5  14      210.30      208.57     14.25 o 
   2   5  14       38.08       26.53      6.34 o 
   3   5  14      131.50      126.11     10.42 o 
   4   5  14        2.48       -3.71     10.88 o 
   5   5  14       55.72       61.20      9.42 o 
   6   5  14      142.81      142.53     15.01 o 
  -7   6  14      201.83      215.02     19.23 o 
  -6   6  14      209.49      193.35     10.96 o 
  -5   6  14      186.75      179.03     12.22 o 
  -4   6  14        6.44       15.10      6.43 o 
  -3   6  14      150.95      148.57      9.44 o 
  -2   6  14        0.64        0.89      3.83 o 
  -1   6  14      211.13      186.88      8.20 o 
   0   6  14        6.44       -3.89      4.73 o 
   1   6  14      410.36      399.76     15.07 o 
   2   6  14       27.20       18.56      8.31 o 
   3   6  14      148.46      163.28     17.20 o 
   4   6  14        6.07        1.07      8.69 o 
   5   6  14       42.38       26.06      8.80 o 
   6   6  14       28.95       33.40     12.65 o 
  -7   7  14        4.65       15.47     16.70 o 
  -6   7  14      298.61      276.74     13.20 o 
  -5   7  14      284.99      261.19     12.50 o 
  -4   7  14      315.15      374.63     14.31 o 
  -3   7  14       32.63       17.44      6.63 o 
  -2   7  14       13.58        0.77      6.03 o 
  -1   7  14       68.64       61.77      9.24 o 
   0   7  14       13.29        6.18      7.63 o 
   1   7  14       36.22       53.93      9.77 o 
   2   7  14       51.11       37.38      9.86 o 
   3   7  14        5.92       13.83     12.82 o 
   4   7  14        3.34        2.26      7.07 o 
   5   7  14       15.45       21.25     10.80 o 
  -6   8  14       89.04      123.70     13.25 o 
  -5   8  14      250.83      317.52     14.09 o 
  -4   8  14       10.83       23.92      7.52 o 
  -3   8  14       73.44       64.49     10.44 o 
  -2   8  14       10.65        8.86      6.56 o 
  -1   8  14       56.76       48.35      9.04 o 
   0   8  14       82.13       68.45     10.68 o 
   1   8  14       25.45       16.49      8.40 o 
   2   8  14        4.84       -3.41      7.81 o 
   3   8  14      104.47      110.82     18.72 o 
   4   8  14       53.19       68.58      9.17 o 
   5   8  14       29.04       33.40     11.64 o 
  -6   9  14      119.81      148.96     15.11 o 
  -5   9  14        7.97       29.64      8.64 o 
  -4   9  14      134.43      155.26     14.73 o 
  -3   9  14      255.15      311.38     14.02 o 
  -2   9  14       21.05       27.25      7.74 o 
  -1   9  14      103.17       80.71     14.08 o 
   0   9  14       56.55       51.97     10.12 o 
   1   9  14      143.74      145.81     12.78 o 
   2   9  14      173.83      172.82     13.41 o 
   3   9  14       56.18       66.46     17.71 o 
   4   9  14       22.72       -2.70     13.83 o 
  -5  10  14      248.06      314.08     14.77 o 
  -4  10  14      301.60      331.32     28.85 o 
  -3  10  14       15.52       19.37      8.01 o 
  -2  10  14       33.86       25.05      8.62 o 
  -1  10  14       40.82       24.26      9.00 o 
   0  10  14       78.46       88.78     23.78 o 
   1  10  14       73.13       57.28     11.14 o 
   2  10  14        9.06        7.86      9.00 o 
   3  10  14        5.57       -7.59     13.66 o 
  -4  11  14        0.08       20.56      7.99 o 
  -3  11  14       71.78       94.49     11.40 o 
  -2  11  14       17.93       22.67      8.21 o 
  -1  11  14      129.50      155.24     12.60 o
[truncated: 102,952 more chars]
